# Supplementary material for: A Perspective on Extracellular Vesicles Proteomics
Source: Front Chem. 2017 Nov 21;5:102. doi: 10.3389/fchem.2017.00102 (PMC5702361; doi:10.3389/fchem.2017.00102)
Supplement: Supplementary Table 1 — Top 100 proteins expressed in the Exocarta along with their gene ontology information. [file DataSheet1.XLSX]

## Sheet: SuppTable1_Exocarta
Gene	Entry	Entry name	Ids	Protein names	Gene names	Organism	Length	Post-translational modification	Cross-reference (PDB)	Cross-reference (STRING)	Modified residue	Glycosylation	Disulfide bond	Cross-link
CDC42	P60953	CDC42_HUMAN	56	Cell division control protein 42 homolog (G25K GTP-binding protein)	CDC42	Homo sapiens (Human)	191	PTM: (Microbial infection) AMPylation at Tyr-32 and Thr-35 are mediated by bacterial enzymes in case of infection by H.somnus and V.parahaemolyticus, respectively. AMPylation occurs in the effector region and leads to inactivation of the GTPase activity by preventing the interaction with downstream effectors, thereby inhibiting actin assembly in infected cells. It is unclear whether some human en…	1A4R;1AJE;1AM4;1AN0;1CEE;1CF4;1DOA;1E0A;1EES;1GRN;1GZS;1KI1;1KZ7;1KZG;1NF3;2ASE;2DFK;2KB0;2NGR;2ODB;2QRZ;2WM9;2WMN;2WMO;3GCG;3QBV;3VHL;4DID;4ITR;4JS0;4YC7;4YDH;5CJP;5FI1;	9606.ENSP00000314458;	MOD_RES 32 32 O-AMP-tyrosine; by Haemophilus IbpA; alternate. {ECO:0000269|PubMed:19362538, ECO:0000269|PubMed:20622875}.; MOD_RES 35 35 O-AMP-threonine; by Vibrio VopS. {ECO:0000269|PubMed:19039103}.; MOD_RES 64 64 Phosphotyrosine; by SRC. {ECO:0000269|PubMed:14506284}.; MOD_RES 188 188 Cysteine methyl ester. {ECO:0000250}.	CARBOHYD 32 32 O-linked (GlcNAc); by Photorhabdus PAU_02230; alternate. {ECO:0000269|PubMed:24141704}.
RAC1	P63000	RAC1_HUMAN	53	Ras-related C3 botulinum toxin substrate 1 (Cell migration-inducing gene 5 protein) (Ras-like protein TC25) (p21-Rac1)	RAC1 TC25 MIG5	Homo sapiens (Human)	192	PTM: (Microbial infection) AMPylation at Tyr-32 and Thr-35 are mediated by bacterial enzymes in case of infection by H.somnus and V.parahaemolyticus, respectively. AMPylation occurs in the effector region and leads to inactivation of the GTPase activity by preventing the interaction with downstream effectors, thereby inhibiting actin assembly in infected cells. It is unclear whether some human en…	1E96;1FOE;1G4U;1HE1;1HH4;1I4D;1I4L;1I4T;1MH1;1RYF;1RYH;2FJU;2H7V;2NZ8;2P2L;2RMK;2VRW;2WKP;2WKQ;2WKR;2YIN;3B13;3BJI;3RYT;3SBD;3SBE;3SU8;3SUA;3TH5;4GZL;4GZM;4YON;5FI0;		MOD_RES 32 32 O-AMP-tyrosine; by Haemophilus IbpA; alternate. {ECO:0000269|PubMed:19362538}.; MOD_RES 35 35 O-AMP-threonine; by Vibrio VopS. {ECO:0000269|PubMed:19039103}.; MOD_RES 39 39 ADP-ribosylasparagine; by botulinum toxin. {ECO:0000250}.; MOD_RES 189 189 Cysteine methyl ester. {ECO:0000250}.	CARBOHYD 32 32 O-linked (GlcNAc); by Photorhabdus PAU_02230; alternate. {ECO:0000269|PubMed:24141704}.		CROSSLNK 147 147 Glycyl lysine isopeptide (Lys-Gly) (interchain with G-Cter in ubiquitin). {ECO:0000269|PubMed:18093184}.
GNAI2	P04899	GNAI2_HUMAN	53	Guanine nucleotide-binding protein G(i) subunit alpha-2 (Adenylate cyclase-inhibiting G alpha protein)	GNAI2 GNAI2B	Homo sapiens (Human)	355	PTM: (Microbial infection) Deamidated at Gln-205 by Photorhabdus asymbiotica toxin PAU_02230, blocking GTP hydrolysis of heterotrimeric GNAQ or GNA11 and G-alphai (GNAI1, GNAI2 or GNAI3) proteins, thereby activating RhoA. {ECO:0000269|PubMed:24141704}.		9606.ENSP00000312999;	MOD_RES 179 179 ADP-ribosylarginine; by cholera toxin. {ECO:0000250}.; MOD_RES 205 205 Deamidated glutamine; by Photorhabdus PAU_02230. {ECO:0000269|PubMed:24141704}.; MOD_RES 352 352 ADP-ribosylcysteine; by pertussis toxin. {ECO:0000250}.
RHOA	P61586	RHOA_HUMAN	52	Transforming protein RhoA (Rho cDNA clone 12) (h12)	RHOA ARH12 ARHA RHO12	Homo sapiens (Human)	193	PTM: (Microbial infection) Substrate for botulinum ADP-ribosyltransferase. {ECO:0000269|PubMed:1328215}.; PTM: (Microbial infection) Cleaved by yopT protease when the cell is infected by some Yersinia pathogens. This removes the lipid attachment, and leads to its displacement from plasma membrane and to subsequent cytoskeleton cleavage. {ECO:0000269|PubMed:12062101, ECO:0000269|PubMed:12538863}.;…	1A2B;1CC0;1CXZ;1DPF;1FTN;1KMQ;1LB1;1OW3;1S1C;1TX4;1X86;1XCG;2RGN;3KZ1;3LW8;3LWN;3LXR;3MSX;3T06;4D0N;4XH9;4XOI;4XSG;4XSH;5A0F;5BWM;5C2K;5C4M;5FR1;5FR2;5HPY;5IRC;5JCP;	9606.ENSP00000400175;	MOD_RES 34 34 O-AMP-tyrosine; by Haemophilus IbpA; alternate. {ECO:0000269|PubMed:19362538}.; MOD_RES 37 37 O-AMP-threonine; by Vibrio VopS. {ECO:0000269|PubMed:19039103}.; MOD_RES 41 41 ADP-ribosylasparagine; by botulinum toxin. {ECO:0000305|PubMed:1328215}.; MOD_RES 188 188 Phosphoserine; by PKG/PRKG1. {ECO:0000250|UniProtKB:P61589, ECO:0000269|PubMed:11162591}.; MOD_RES 190 190 Cysteine methyl…	CARBOHYD 34 34 O-linked (GlcNAc); by Photorhabdus PAU_02230; alternate. {ECO:0000269|PubMed:24141704}.
HSPA8	P11142	HSP7C_HUMAN	97	Heat shock cognate 71 kDa protein (Heat shock 70 kDa protein 8) (Lipopolysaccharide-associated protein 1) (LAP-1) (LPS-associated protein 1)	HSPA8 HSC70 HSP73 HSPA10	Homo sapiens (Human)	646	PTM: Acetylated. {ECO:0000269|Ref.5, ECO:0000269|Ref.6}.; PTM: ISGylated. {ECO:0000269|PubMed:16139798, ECO:0000269|PubMed:16815975}.; PTM: Trimethylation at Lys-561 reduces fibrillar SNCA binding.	3AGY;3AGZ;3ESK;3FZF;3FZH;3FZK;3FZL;3FZM;3LDQ;3M3Z;4H5N;4H5R;4H5T;4H5V;4H5W;4HWI;4KBQ;5AQF;5AQG;5AQH;5AQI;5AQJ;5AQK;5AQL;5AQM;5AQN;5AQO;5AQP;5AQQ;5AQR;5AQS;5AQT;5AQU;5AQV;	9606.ENSP00000227378;	MOD_RES 2 2 N-acetylserine. {ECO:0000244|PubMed:19413330, ECO:0000269|Ref.5, ECO:0000269|Ref.6}.; MOD_RES 108 108 N6-acetyllysine. {ECO:0000250|UniProtKB:P63017}.; MOD_RES 153 153 Phosphoserine. {ECO:0000244|PubMed:17525332}.; MOD_RES 246 246 N6-acetyllysine. {ECO:0000244|PubMed:19608861}.; MOD_RES 319 319 N6-acetyllysine; alternate. {ECO:0000244|PubMed:19608861}.; MOD_RES 319 319 N6-succinyllysi…			CROSSLNK 512 512 Glycyl lysine isopeptide (Lys-Gly) (interchain with G-Cter in SUMO1); alternate. {ECO:0000244|PubMed:25114211}.; CROSSLNK 512 512 Glycyl lysine isopeptide (Lys-Gly) (interchain with G-Cter in SUMO2); alternate. {ECO:0000244|PubMed:25218447}.
PPIA	P62937	PPIA_HUMAN	62	Peptidyl-prolyl cis-trans isomerase A (PPIase A) (EC 5.2.1.8) (Cyclophilin A) (Cyclosporin A-binding protein) (Rotamase A) [Cleaved into: Peptidyl-prolyl cis-trans isomerase A, N-terminally processed]	PPIA CYPA	Homo sapiens (Human)	165	PTM: Acetylation at Lys-125 markedly inhibits catalysis of cis to trans isomerization and stabilizes cis rather than trans forms of the HIV-1 capsid. PPIA acetylation also antagonizes the immunosuppressive effects of cyclosporine by inhibiting the sequential steps of cyclosporine binding and calcineurin inhibition. {ECO:0000269|PubMed:20364129, ECO:0000269|Ref.12}.	1AK4;1AWQ;1AWR;1AWS;1AWT;1AWU;1AWV;1BCK;1CWA;1CWB;1CWC;1CWF;1CWH;1CWI;1CWJ;1CWK;1CWL;1CWM;1CWO;1FGL;1M63;1M9C;1M9D;1M9E;1M9F;1M9X;1M9Y;1MF8;1MIK;1NMK;1OCA;1RMH;1VBS;1VBT;1W8L;1W8M;1W8V;1YND;1ZKF;2ALF;2CPL;2CYH;2MS4;2MZU;2N0T;2RMA;2RMB;2X25;2X2A;2X2C;2X2D;2XGY;3CYH;3CYS;3K0M;3K0N;3K0O;3K0P;3K0Q;3K0R;3ODI;3ODL;3RDD;4CYH;4IPZ;4N1M;4N1N;4N1O;4N1P;4N1Q;4N1R;4N1S;4YUG;4YUH;4YUI;4YUJ;4YUK;4YUL;4YUM;4YUN…	9606.ENSP00000419425;	MOD_RES 1 1 N-acetylmethionine. {ECO:0000244|PubMed:19413330, ECO:0000244|PubMed:22223895, ECO:0000244|PubMed:22814378, ECO:0000244|PubMed:25944712}.; MOD_RES 2 2 N-acetylvaline; partial; in Peptidyl-prolyl cis-trans isomerase A, N-terminally processed. {ECO:0000244|PubMed:19413330, ECO:0000244|PubMed:25944712, ECO:0000269|Ref.12}.; MOD_RES 28 28 N6-acetyllysine; alternate. {ECO:0000244|PubMed:19…	CARBOHYD 108 108 N-linked (GlcNAc...). {ECO:0000255}.		CROSSLNK 28 28 Glycyl lysine isopeptide (Lys-Gly) (interchain with G-Cter in ubiquitin); alternate.
HIST1H4A,HIST2H4A,HIST1H4B	P62805	H4_HUMAN	45	Histone H4	HIST1H4A H4/A H4FA; HIST1H4B H4/I H4FI; HIST1H4C H4/G H4FG; HIST1H4D H4/B H4FB; HIST1H4E H4/J H4FJ; HIST1H4F H4/C H4FC; HIST1H4H H4/H H4FH; HIST1H4I H4/M H4FM; HIST1H4J H4/E H4FE; HIST1H4K H4/D H4FD; HIST1H4L H4/K H4FK; HIST2H4A H4/N H4F2 H4FN HIST2H4; HIST2H4B H4/O H4FO; HIST4H4	Homo sapiens (Human)	103	PTM: Acetylation at Lys-6 (H4K5ac), Lys-9 (H4K8ac), Lys-13 (H4K12ac) and Lys-17 (H4K16ac) occurs in coding regions of the genome but not in heterochromatin. {ECO:0000269|PubMed:17967882, ECO:0000269|PubMed:2474456, ECO:0000269|PubMed:7664735}.; PTM: Citrullination at Arg-4 (H4R3ci) by PADI4 impairs methylation. {ECO:0000269|PubMed:11387442, ECO:0000269|PubMed:11448779, ECO:0000269|PubMed:15345777…	1ZKK;2BQZ;2CV5;2IG0;2KWN;2KWO;2LVM;2QQS;2RJE;2RNY;2RS9;3A6N;3AFA;3AN2;3AV1;3AV2;3AYW;3AZE;3AZF;3AZG;3AZH;3AZI;3AZJ;3AZK;3AZL;3AZM;3AZN;3CFS;3CFV;3F9W;3F9X;3F9Y;3F9Z;3IJ1;3JPX;3NQJ;3NQU;3O36;3QBY;3QZS;3QZT;3QZV;3R45;3UVW;3UVX;3UVY;3UW9;3W96;3W97;3W98;3W99;3WA9;3WAA;3WKJ;3WTP;3X1S;3X1T;3X1U;3X1V;4GQB;4H9N;4H9O;4H9P;4H9Q;4H9R;4H9S;4HGA;4M38;4N3W;4N4F;4QUT;4QUU;4QYD;4U9W;4YM5;4YM6;4YY6;4YYD;4YYG;4YYH…	9606.ENSP00000367034;	MOD_RES 2 2 N-acetylserine. {ECO:0000269|PubMed:17967882}.; MOD_RES 2 2 Phosphoserine. {ECO:0000269|PubMed:17967882}.; MOD_RES 4 4 Asymmetric dimethylarginine; by PRMT1; alternate. {ECO:0000269|PubMed:11387442, ECO:0000269|PubMed:11448779, ECO:0000269|PubMed:15345777}.; MOD_RES 4 4 Citrulline; alternate. {ECO:0000269|PubMed:15345777, ECO:0000269|PubMed:16567635}.; MOD_RES 4 4 Omega-N-methylargini…			CROSSLNK 13 13 Glycyl lysine isopeptide (Lys-Gly) (interchain with G-Cter in SUMO2); alternate. {ECO:0000244|PubMed:25218447}.; CROSSLNK 92 92 Glycyl lysine isopeptide (Lys-Gly) (interchain with G-Cter in ubiquitin); alternate. {ECO:0000269|PubMed:19818714}.
ARF1	P84077	ARF1_HUMAN	49	ADP-ribosylation factor 1	ARF1	Homo sapiens (Human)	181	PTM: Demyristoylated by S.flexneri cysteine protease IpaJ which cleaves the peptide bond between N-myristoylated Gly-2 and Asn-3. {ECO:0000269|PubMed:20213681, ECO:0000269|PubMed:23535599}.	1HUR;1RE0;1U81;3O47;4HMY;	9606.ENSP00000272102;	MOD_RES 2 2 N-acetylglycine; alternate. {ECO:0000244|PubMed:19413330, ECO:0000244|PubMed:22223895}.
CLIC1	O00299	CLIC1_HUMAN	56	Chloride intracellular channel protein 1 (Chloride channel ABP) (Nuclear chloride ion channel 27) (NCC27) (Regulatory nuclear chloride ion channel protein) (hRNCC)	CLIC1 G6 NCC27	Homo sapiens (Human)	241	PTM: Hydrogen peroxide treatment causes a conformation change, leading to dimerization and formation of an intramolecular disulfide bond between Cys-24 and Cys-59.	1K0M;1K0N;1K0O;1RK4;3O3T;3P8W;3P90;3QR6;3SWL;3TGZ;3UVH;4IQA;4JZQ;4K0G;4K0N;	9606.ENSP00000364934;	MOD_RES 2 2 N-acetylalanine. {ECO:0000244|PubMed:19413330, ECO:0000244|PubMed:22223895, ECO:0000244|PubMed:22814378, ECO:0000269|Ref.10}.; MOD_RES 13 13 N6-acetyllysine. {ECO:0000244|PubMed:19608861}.; MOD_RES 24 24 S-glutathionyl cysteine; alternate. {ECO:0000269|PubMed:14613939}.; MOD_RES 119 119 N6-acetyllysine. {ECO:0000244|PubMed:19608861}.; MOD_RES 121 121 Phosphoserine. {ECO:0000244|PubMed…		DISULFID 24 59 Alternate. {ECO:0000269|PubMed:14613939}.
CFL1	P23528	COF1_HUMAN	62	Cofilin-1 (18 kDa phosphoprotein) (p18) (Cofilin, non-muscle isoform)	CFL1 CFL	Homo sapiens (Human)	166	PTM: Inactivated by phosphorylation on Ser-3. Phosphorylated on Ser-3 in resting cells (By similarity). Dephosphorylated by PDXP/chronophin; this restores its activity in promoting actin filament depolymerization. The phosphorylation of Ser-24 may prevent recognition of the nuclear localization signal (By similarity). Phosphorylated via a ARRB1-RAC1-LIMK1-PAK1 cascade upon active ligand stimulati…	1Q8G;1Q8X;3J0S;4BEX;5HVK;5L6W;	9606.ENSP00000309629;	MOD_RES 2 2 N-acetylalanine. {ECO:0000244|PubMed:19369195, ECO:0000244|PubMed:19413330, ECO:0000244|PubMed:20068231, ECO:0000244|PubMed:21406692, ECO:0000244|PubMed:22223895, ECO:0000244|PubMed:22814378, ECO:0000244|PubMed:25944712, ECO:0000269|Ref.9}.; MOD_RES 3 3 Phosphoserine; by NRK. {ECO:0000244|PubMed:17081983, ECO:0000244|PubMed:18669648, ECO:0000244|PubMed:19369195, ECO:0000244|PubMed:200…
ENO1	P06733	ENOA_HUMAN	78	Alpha-enolase (EC 4.2.1.11) (2-phospho-D-glycerate hydro-lyase) (C-myc promoter-binding protein) (Enolase 1) (MBP-1) (MPB-1) (Non-neural enolase) (NNE) (Phosphopyruvate hydratase) (Plasminogen-binding protein)	ENO1 ENO1L1 MBPB1 MPB1	Homo sapiens (Human)	434	PTM: ISGylated. {ECO:0000269|PubMed:16139798, ECO:0000269|PubMed:16815975}.	2PSN;3B97;	9606.ENSP00000234590;	MOD_RES 2 2 N-acetylserine. {ECO:0000244|PubMed:25944712, ECO:0000269|Ref.14}.; MOD_RES 5 5 N6-acetyllysine. {ECO:0000244|PubMed:19608861}.; MOD_RES 27 27 Phosphoserine. {ECO:0000244|PubMed:23186163}.; MOD_RES 44 44 Phosphotyrosine. {ECO:0000244|PubMed:15592455}.; MOD_RES 60 60 N6-acetyllysine; alternate. {ECO:0000250|UniProtKB:P17182}.; MOD_RES 60 60 N6-succinyllysine; alternate. {ECO:0000250|Un…
LDHA	P00338	LDHA_HUMAN	72	L-lactate dehydrogenase A chain (LDH-A) (EC 1.1.1.27) (Cell proliferation-inducing gene 19 protein) (LDH muscle subunit) (LDH-M) (Renal carcinoma antigen NY-REN-59)	LDHA PIG19	Homo sapiens (Human)	332	PTM: ISGylated. {ECO:0000269|PubMed:16139798}.	1I10;4AJP;4JNK;4L4R;4L4S;4M49;4OJN;4OKN;4QO7;4QO8;4QSM;4QT0;4R68;4R69;4RLS;4ZVV;5IXS;5IXY;	9606.ENSP00000445175;	MOD_RES 2 2 N-acetylalanine. {ECO:0000244|PubMed:19413330, ECO:0000244|PubMed:22223895, ECO:0000269|Ref.10}.; MOD_RES 5 5 N6-acetyllysine; alternate. {ECO:0000244|PubMed:19608861}.; MOD_RES 5 5 N6-succinyllysine; alternate. {ECO:0000250|UniProtKB:P06151}.; MOD_RES 10 10 Phosphotyrosine. {ECO:0000244|PubMed:19690332}.; MOD_RES 14 14 N6-acetyllysine. {ECO:0000244|PubMed:19608861}.; MOD_RES 18 18 Ph…
UBA1	P22314	UBA1_HUMAN	46	Ubiquitin-like modifier-activating enzyme 1 (EC 6.2.1.45) (Protein A1S9) (Ubiquitin-activating enzyme E1)	UBA1 A1S9T UBE1	Homo sapiens (Human)	1058	PTM: ISGylated. {ECO:0000269|PubMed:16139798}.	4P22;	9606.ENSP00000338413;	MOD_RES 2 2 N-acetylserine. {ECO:0000244|PubMed:22814378}.; MOD_RES 4 4 Phosphoserine. {ECO:0000269|PubMed:9099746}.; MOD_RES 13 13 Phosphoserine. {ECO:0000244|PubMed:18669648}.; MOD_RES 21 21 Phosphoserine. {ECO:0000250|UniProtKB:Q02053}.; MOD_RES 24 24 Phosphoserine. {ECO:0000250|UniProtKB:Q02053}.; MOD_RES 46 46 Phosphoserine. {ECO:0000244|PubMed:18669648, ECO:0000244|PubMed:19690332, ECO:0000…
ACLY	P53396	ACLY_HUMAN	48	ATP-citrate synthase (EC 2.3.3.8) (ATP-citrate (pro-S-)-lyase) (ACL) (Citrate cleavage enzyme)	ACLY	Homo sapiens (Human)	1101	PTM: ISGylated. {ECO:0000269|PubMed:16139798}.; PTM: Acetylated at Lys-540, Lys-546 and Lys-554 by KAT2B/PCAF. Acetylation is promoted by glucose and stabilizes the protein, probably by preventing ubiquitination at the same sites. Acetylation promotes de novo lipid synthesis. Deacetylated by SIRT2. {ECO:0000269|PubMed:23932781}.; PTM: Ubiquitinated at Lys-540, Lys-546 and Lys-554 by UBR4, leading…	3MWD;3MWE;3PFF;	9606.ENSP00000253792;	MOD_RES 131 131 Phosphotyrosine. {ECO:0000244|PubMed:15592455}.; MOD_RES 263 263 Phosphoserine. {ECO:0000250|UniProtKB:Q91V92}.; MOD_RES 447 447 Phosphothreonine. {ECO:0000250|UniProtKB:P16638}.; MOD_RES 451 451 Phosphoserine. {ECO:0000250|UniProtKB:P16638}.; MOD_RES 455 455 Phosphoserine; by PKA and PKB/AKT1 or PKB/AKT2. {ECO:0000244|PubMed:18669648, ECO:0000244|PubMed:20068231, ECO:0000244|PubM…			CROSSLNK 540 540 Glycyl lysine isopeptide (Lys-Gly) (interchain with G-Cter in ubiquitin); alternate. {ECO:0000305|PubMed:23932781}.; CROSSLNK 546 546 Glycyl lysine isopeptide (Lys-Gly) (interchain with G-Cter in ubiquitin); alternate. {ECO:0000305|PubMed:23932781}.; CROSSLNK 554 554 Glycyl lysine isopeptide (Lys-Gly) (interchain with G-Cter in ubiquitin); alternate. {ECO:0000305|PubMed:23932781}.
ACTB	P60709	ACTB_HUMAN	93	Actin, cytoplasmic 1 (Beta-actin) [Cleaved into: Actin, cytoplasmic 1, N-terminally processed]	ACTB	Homo sapiens (Human)	375	PTM: ISGylated. {ECO:0000269|PubMed:16139798}.; PTM: Oxidation of Met-44 and Met-47 by MICALs (MICAL1, MICAL2 or MICAL3) to form methionine sulfoxide promotes actin filament depolymerization. MICAL1 and MICAL2 produce the (R)-S-oxide form. The (R)-S-oxide form is reverted by MSRB1 and MSRB2, which promote actin repolymerization (By similarity). {ECO:0000250}.; PTM: Monomethylation at Lys-84 (K84m…	3BYH;3D2U;3J82;3LUE;	9606.ENSP00000349960;	MOD_RES 1 1 N-acetylmethionine. {ECO:0000244|PubMed:22814378}.; MOD_RES 2 2 N-acetylaspartate; in Actin, cytoplasmic 1, N-terminally processed. {ECO:0000244|PubMed:19413330, ECO:0000244|PubMed:22223895, ECO:0000244|PubMed:22814378, ECO:0000244|PubMed:25944712, ECO:0000269|Ref.8}.; MOD_RES 44 44 Methionine (R)-sulfoxide. {ECO:0000250}.; MOD_RES 47 47 Methionine (R)-sulfoxide. {ECO:0000250}.; MOD_R…			CROSSLNK 50 50 Isoglutamyl lysine isopeptide (Lys-Glu) (interchain with E-270); by Vibrio toxins RtxA and VgrG1. {ECO:0000305|PubMed:19015515}.; CROSSLNK 270 270 Isoglutamyl lysine isopeptide (Glu-Lys) (interchain with K-50); by Vibrio toxins RtxA and VgrG1. {ECO:0000305|PubMed:19015515}.
EEF1A1	P68104	EF1A1_HUMAN	71	Elongation factor 1-alpha 1 (EF-1-alpha-1) (Elongation factor Tu) (EF-Tu) (Eukaryotic elongation factor 1 A-1) (eEF1A-1) (Leukocyte receptor cluster member 7)	EEF1A1 EEF1A EF1A LENG7	Homo sapiens (Human)	462	PTM: ISGylated. {ECO:0000269|PubMed:16139798}.; PTM: Phosphorylated by TXK. Phosphorylation by PASK increases translation efficiency. {ECO:0000269|PubMed:17177976, ECO:0000269|PubMed:17595531, ECO:0000269|PubMed:20832312}.	1SYW;3C5J;	9606.ENSP00000330054;	MOD_RES 36 36 N6,N6,N6-trimethyllysine. {ECO:0000250|UniProtKB:P68105}.; MOD_RES 55 55 N6,N6-dimethyllysine. {ECO:0000269|Ref.7}.; MOD_RES 79 79 N6,N6,N6-trimethyllysine. {ECO:0000250|UniProtKB:P68105}.; MOD_RES 165 165 N6,N6-dimethyllysine; alternate. {ECO:0000269|Ref.7}.; MOD_RES 165 165 N6-acetyllysine; alternate. {ECO:0000250|UniProtKB:P10126}.; MOD_RES 172 172 N6-acetyllysine. {ECO:0000250|U…
HSP90AA1	P07900	HS90A_HUMAN	77	Heat shock protein HSP 90-alpha (Heat shock 86 kDa) (HSP 86) (HSP86) (Lipopolysaccharide-associated protein 2) (LAP-2) (LPS-associated protein 2) (Renal carcinoma antigen NY-REN-38)	HSP90AA1 HSP90A HSPC1 HSPCA	Homo sapiens (Human)	732	PTM: ISGylated. {ECO:0000269|PubMed:16139798}.; PTM: S-nitrosylated; negatively regulates the ATPase activity and the activation of eNOS by HSP90AA1. {ECO:0000269|PubMed:15937123}.	1BYQ;1OSF;1UY6;1UY7;1UY8;1UY9;1UYC;1UYD;1UYE;1UYF;1UYG;1UYH;1UYI;1UYK;1UYL;1YC1;1YC3;1YC4;1YER;1YES;1YET;2BSM;2BT0;2BUG;2BYH;2BYI;2BZ5;2C2L;2CCS;2CCT;2CCU;2FWY;2FWZ;2H55;2JJC;2K5B;2QF6;2QFO;2QG0;2QG2;2UWD;2VCI;2VCJ;2WI1;2WI2;2WI3;2WI4;2WI5;2WI6;2WI7;2XAB;2XDK;2XDL;2XDS;2XDU;2XDX;2XHR;2XHT;2XHX;2XJG;2XJJ;2XJX;2XK2;2YE2;2YE3;2YE4;2YE5;2YE6;2YE7;2YE8;2YE9;2YEA;2YEB;2YEC;2YED;2YEE;2YEF;2YEG;2YEH;2YEI…	9606.ENSP00000335153;	MOD_RES 5 5 Phosphothreonine; by PRKDC. {ECO:0000269|PubMed:2507541}.; MOD_RES 7 7 Phosphothreonine; by PRKDC. {ECO:0000269|PubMed:2507541}.; MOD_RES 58 58 N6-acetyllysine. {ECO:0000250|UniProtKB:P07901}.; MOD_RES 84 84 N6-acetyllysine. {ECO:0000250|UniProtKB:P07901}.; MOD_RES 231 231 Phosphoserine. {ECO:0000244|PubMed:17081983, ECO:0000244|PubMed:18318008, ECO:0000244|PubMed:23186163, ECO:000024…
PKM	P14618	KPYM_HUMAN	72	Pyruvate kinase PKM (EC 2.7.1.40) (Cytosolic thyroid hormone-binding protein) (CTHBP) (Opa-interacting protein 3) (OIP-3) (Pyruvate kinase 2/3) (Pyruvate kinase muscle isozyme) (Thyroid hormone-binding protein 1) (THBP1) (Tumor M2-PK) (p58)	PKM OIP3 PK2 PK3 PKM2	Homo sapiens (Human)	531	PTM: ISGylated. {ECO:0000269|PubMed:16139798}.; PTM: Under hypoxia, hydroxylated by EGLN3. {ECO:0000269|PubMed:21620138}.; PTM: Acetylation at Lys-305 is stimulated by high glucose concentration, it decreases enzyme activity and promotes its lysosomal-dependent degradation via chaperone-mediated autophagy. {ECO:0000269|PubMed:21700219, ECO:0000269|Ref.11}.; PTM: FGFR1-dependent tyrosine phosphory…	1T5A;1ZJH;3BJF;3BJT;3G2G;3GQY;3GR4;3H6O;3ME3;3SRD;3SRF;3SRH;3U2Z;4B2D;4FXF;4FXJ;4G1N;4JPG;4QG6;4QG8;4QG9;4QGC;4RPP;4WJ8;4YJ5;	9606.ENSP00000320171;	MOD_RES 2 2 N-acetylserine. {ECO:0000244|PubMed:19413330, ECO:0000244|PubMed:25944712, ECO:0000269|Ref.11}.; MOD_RES 3 3 N6,N6,N6-trimethyllysine. {ECO:0000244|PubMed:24129315}.; MOD_RES 37 37 Phosphoserine. {ECO:0000244|PubMed:16964243, ECO:0000244|PubMed:17081983, ECO:0000244|PubMed:18088087, ECO:0000244|PubMed:18669648, ECO:0000244|PubMed:18691976, ECO:0000244|PubMed:19690332, ECO:0000244|PubM…			CROSSLNK 166 166 Glycyl lysine isopeptide (Lys-Gly) (interchain with G-Cter in SUMO1); alternate. {ECO:0000244|PubMed:25114211}.
ITGA6	P23229	ITA6_HUMAN	45	Integrin alpha-6 (CD49 antigen-like family member F) (VLA-6) (CD antigen CD49f) [Cleaved into: Integrin alpha-6 heavy chain; Integrin alpha-6 light chain; Processed integrin alpha-6 (Alpha6p)]	ITGA6	Homo sapiens (Human)	1130	PTM: Isoforms containing segment A, but not segment B, are the major targets for PMA-induced phosphorylation. Phosphorylation occurs on 'Ser-1103' of isoform alpha-6X1X2A. Phosphorylation is not required for the induction of integrin alpha-6A/beta-1 high affinity but may reduce the affinity for ligand.; PTM: In invasive prostate cancer ITGA6 undergoes PLAU-mediated cleavage at residues Arg-634-63…		9606.ENSP00000386896;		CARBOHYD 78 78 N-linked (GlcNAc...). {ECO:0000255}.; CARBOHYD 223 223 N-linked (GlcNAc...). {ECO:0000255}.; CARBOHYD 323 323 N-linked (GlcNAc...). {ECO:0000269|PubMed:16263699}.; CARBOHYD 409 409 N-linked (GlcNAc...). {ECO:0000255}.; CARBOHYD 770 770 N-linked (GlcNAc...). {ECO:0000255}.; CARBOHYD 787 787 N-linked (GlcNAc...). {ECO:0000255}.; CARBOHYD 930 930 N-linked (GlcNAc...). {ECO:0000255}.; …	DISULFID 86 94 {ECO:0000250}.; DISULFID 131 154 {ECO:0000250}.; DISULFID 175 188 {ECO:0000250}.; DISULFID 528 535 {ECO:0000250}.; DISULFID 541 601 {ECO:0000250}.; DISULFID 665 671 {ECO:0000250}.; DISULFID 765 776 {ECO:0000250}.; DISULFID 920 967 Interchain (between heavy and light chains). {ECO:0000250}.; DISULFID 973 978 {ECO:0000250}.
ALB	P02768	ALBU_HUMAN	64	Serum albumin	ALB GIG20 GIG42 PRO0903 PRO1708 PRO2044 PRO2619 PRO2675 UNQ696/PRO1341	Homo sapiens (Human)	609	PTM: Kenitra variant is partially O-glycosylated at Thr-620. It has two new disulfide bonds Cys-600 to Cys-602 and Cys-601 to Cys-606.; PTM: Glycated in diabetic patients.; PTM: Phosphorylated by FAM20C in the extracellular medium. {ECO:0000269|PubMed:26091039}.; PTM: Acetylated on Lys-223 by acetylsalicylic acid.	1AO6;1BJ5;1BKE;1BM0;1E78;1E7A;1E7B;1E7C;1E7E;1E7F;1E7G;1E7H;1E7I;1GNI;1GNJ;1H9Z;1HA2;1HK1;1HK2;1HK3;1HK4;1HK5;1N5U;1O9X;1TF0;1UOR;1YSX;2BX8;2BXA;2BXB;2BXC;2BXD;2BXE;2BXF;2BXG;2BXH;2BXI;2BXK;2BXL;2BXM;2BXN;2BXO;2BXP;2BXQ;2ESG;2I2Z;2I30;2N0X;2VDB;2VUE;2VUF;2XSI;2XVQ;2XVU;2XVV;2XVW;2XW0;2XW1;2YDF;3A73;3B9L;3B9M;3CX9;3JQZ;3JRY;3LU6;3LU7;3LU8;3SQJ;3TDL;3UIV;4BKE;4E99;4EMX;4G03;4G04;4HGK;4HGM;4IW1;4IW2…	9606.ENSP00000295897;	MOD_RES 29 29 Phosphoserine; by FAM20C. {ECO:0000269|PubMed:26091039}.; MOD_RES 82 82 Phosphoserine; by FAM20C. {ECO:0000244|PubMed:18318008, ECO:0000244|PubMed:24275569, ECO:0000269|PubMed:26091039}.; MOD_RES 89 89 Phosphoserine; by FAM20C. {ECO:0000244|PubMed:24275569, ECO:0000269|PubMed:26091039}.; MOD_RES 107 107 Phosphothreonine; by FAM20C. {ECO:0000269|PubMed:26091039}.; MOD_RES 229 229 N6-…	CARBOHYD 36 36 N-linked (Glc) (glycation). {ECO:0000305}.; CARBOHYD 75 75 N-linked (Glc) (glycation); in vitro.; CARBOHYD 161 161 N-linked (Glc) (glycation); in vitro.; CARBOHYD 186 186 N-linked (Glc) (glycation); in vitro.; CARBOHYD 223 223 N-linked (Glc) (glycation); in vitro.; CARBOHYD 249 249 N-linked (Glc) (glycation); in vitro.; CARBOHYD 257 257 N-linked (Glc) (glycation). {ECO:0000305}.; C…	DISULFID 77 86 {ECO:0000255|PROSITE-ProRule:PRU00769, ECO:0000269|Ref.28}.; DISULFID 99 115 {ECO:0000255|PROSITE-ProRule:PRU00769, ECO:0000269|Ref.28}.; DISULFID 114 125 {ECO:0000255|PROSITE-ProRule:PRU00769, ECO:0000269|Ref.28}.; DISULFID 148 193 {ECO:0000255|PROSITE-ProRule:PRU00769, ECO:0000269|Ref.28}.; DISULFID 192 201 {ECO:0000255|PROSITE-ProRule:PRU00769, ECO:0000269|Ref.28}.; DISULFID 224…
PDCD6IP	Q8WUM4	PDC6I_HUMAN	96	Programmed cell death 6-interacting protein (PDCD6-interacting protein) (ALG-2-interacting protein 1) (ALG-2-interacting protein X) (Hp95)	PDCD6IP AIP1 ALIX KIAA1375	Homo sapiens (Human)	868	PTM: May be phosphorylated on tyrosine residues by activated PDGFRB. {ECO:0000269|PubMed:20494825}.	2OEV;2OEW;2OEX;2OJQ;2R02;2R03;2R05;2XS1;2XS8;2ZNE;3C3O;3C3Q;3C3R;3E1R;3WUV;4JJY;	9606.ENSP00000411825;	MOD_RES 2 2 N-acetylalanine. {ECO:0000244|PubMed:19413330, ECO:0000244|PubMed:22223895, ECO:0000244|PubMed:25944712, ECO:0000269|Ref.7}.; MOD_RES 215 215 N6-acetyllysine. {ECO:0000244|PubMed:19608861}.; MOD_RES 479 479 Phosphothreonine. {ECO:0000244|PubMed:23186163}.; MOD_RES 481 481 Phosphoserine. {ECO:0000244|PubMed:23186163}.; MOD_RES 730 730 Phosphoserine. {ECO:0000244|PubMed:18669648}.; MOD_…
MFGE8	Q08431	MFGM_HUMAN	52	Lactadherin (Breast epithelial antigen BA46) (HMFG) (MFGM) (Milk fat globule-EGF factor 8) (MFG-E8) (SED1) [Cleaved into: Lactadherin short form; Medin]	MFGE8	Homo sapiens (Human)	387	PTM: Medin has a ragged N-terminus with minor species starting at Pro-264 and Gly-273.		9606.ENSP00000268150;	MOD_RES 42 42 Phosphoserine; by FAM20C. {ECO:0000269|PubMed:26091039}.	CARBOHYD 228 228 N-linked (GlcNAc...); atypical. {ECO:0000269|PubMed:18780401}.; CARBOHYD 238 238 N-linked (GlcNAc...). {ECO:0000269|PubMed:18780401}.; CARBOHYD 325 325 N-linked (GlcNAc...). {ECO:0000269|PubMed:18780401}.; CARBOHYD 329 329 N-linked (GlcNAc...). {ECO:0000269|PubMed:18780401}.; CARBOHYD 350 350 N-linked (GlcNAc...). {ECO:0000269|PubMed:18780401}.	DISULFID 27 38 {ECO:0000250}.; DISULFID 32 55 {ECO:0000250}.; DISULFID 57 66 {ECO:0000250}.; DISULFID 70 225 {ECO:0000250}.; DISULFID 212 216 {ECO:0000250}.; DISULFID 230 387 {ECO:0000250}.
KPNB1	Q14974	IMB1_HUMAN	48	Importin subunit beta-1 (Importin-90) (Karyopherin subunit beta-1) (Nuclear factor p97) (Pore targeting complex 97 kDa subunit) (PTAC97)	KPNB1 NTF97	Homo sapiens (Human)	876	PTM: Mono-ADP-ribosylated by PARP16.	1F59;1IBR;1M5N;1O6O;1O6P;1QGK;1QGR;2P8Q;2Q5D;2QNA;3LWW;3W5K;	9606.ENSP00000290158;	MOD_RES 1 1 N-acetylmethionine. {ECO:0000244|PubMed:19413330, ECO:0000244|PubMed:22223895, ECO:0000244|PubMed:22814378, ECO:0000244|PubMed:25944712, ECO:0000269|Ref.9}.; MOD_RES 12 12 Phosphoserine. {ECO:0000244|PubMed:18669648, ECO:0000244|PubMed:23186163}.; MOD_RES 211 211 N6-acetyllysine. {ECO:0000244|PubMed:19608861}.; MOD_RES 835 835 N6-acetyllysine. {ECO:0000244|PubMed:19608861}.; MOD_RES 8…
TSG101	Q99816	TS101_HUMAN	76	Tumor susceptibility gene 101 protein (ESCRT-I complex subunit TSG101)	TSG101	Homo sapiens (Human)	390	PTM: Monoubiquitinated at multiple sites by LRSAM1 and by MGRN1. Ubiquitination inactivates it, possibly by regulating its shuttling between an active membrane-bound protein and an inactive soluble form. Ubiquitination by MGRN1 requires the presence of UBE2D1. {ECO:0000269|PubMed:15256501, ECO:0000269|PubMed:17229889, ECO:0000269|PubMed:19703557}.	1KPP;1KPQ;1M4P;1M4Q;1S1Q;2F0R;3IV1;3OBQ;3OBS;3OBU;3OBX;3P9G;3P9H;4EJE;4YC1;4ZNY;	9606.ENSP00000251968;	MOD_RES 2 2 N-acetylalanine. {ECO:0000244|PubMed:19413330, ECO:0000244|PubMed:22814378}.; MOD_RES 220 220 Phosphothreonine. {ECO:0000244|PubMed:23186163}.
TFRC	P02786	TFR1_HUMAN	49	Transferrin receptor protein 1 (TR) (TfR) (TfR1) (Trfr) (T9) (p90) (CD antigen CD71) [Cleaved into: Transferrin receptor protein 1, serum form (sTfR)]	TFRC	Homo sapiens (Human)	760	PTM: N- and O-glycosylated, phosphorylated and palmitoylated. The serum form is only glycosylated. {ECO:0000269|PubMed:1421756, ECO:0000269|PubMed:1421757, ECO:0000269|PubMed:16335952, ECO:0000269|PubMed:19159218, ECO:0000269|PubMed:19349973, ECO:0000269|PubMed:3582362}.; PTM: Proteolytically cleaved on Arg-100 to produce the soluble serum form (sTfR).; PTM: Palmitoylated on both Cys-62 and Cys-6…	1CX8;1DE4;1SUV;2NSU;3KAS;3S9L;3S9M;3S9N;	9606.ENSP00000353224;	MOD_RES 10 10 Phosphoserine. {ECO:0000244|PubMed:23186163}.; MOD_RES 19 19 Phosphoserine. {ECO:0000250|UniProtKB:Q62351}.; MOD_RES 20 20 Phosphotyrosine. {ECO:0000244|PubMed:20068231}.; MOD_RES 21 21 Phosphothreonine. {ECO:0000244|PubMed:18669648}.; MOD_RES 24 24 Phosphoserine. {ECO:0000269|PubMed:9782058}.	CARBOHYD 104 104 O-linked (GalNAc...). {ECO:0000269|PubMed:1421756, ECO:0000269|PubMed:1421757}. /FTId=CAR_000072.; CARBOHYD 251 251 N-linked (GlcNAc...). {ECO:0000244|PDB:1CX8, ECO:0000244|PDB:3KAS, ECO:0000269|PubMed:10531064, ECO:0000269|PubMed:16335952, ECO:0000269|PubMed:19159218, ECO:0000269|PubMed:19349973}.; CARBOHYD 317 317 N-linked (GlcNAc...). {ECO:0000244|PDB:1CX8, ECO:0000244|PDB:1DE…	DISULFID 89 89 Interchain.; DISULFID 98 98 Interchain.
BSG	P35613	BASI_HUMAN	46	Basigin (5F7) (Collagenase stimulatory factor) (Extracellular matrix metalloproteinase inducer) (EMMPRIN) (Leukocyte activation antigen M6) (OK blood group antigen) (Tumor cell-derived collagenase stimulatory factor) (TCSF) (CD antigen CD147)	BSG UNQ6505/PRO21383	Homo sapiens (Human)	385	PTM: N-glycosylated. {ECO:0000269|PubMed:12754519, ECO:0000269|PubMed:19159218, ECO:0000269|PubMed:19349973}.	3B5H;3I84;3I85;3QQN;3QR2;4U0Q;	9606.ENSP00000333769;	MOD_RES 362 362 Phosphoserine. {ECO:0000244|PubMed:17081983, ECO:0000244|PubMed:20068231, ECO:0000244|PubMed:21406692, ECO:0000244|PubMed:23186163, ECO:0000244|PubMed:24275569}.; MOD_RES 368 368 Phosphoserine. {ECO:0000244|PubMed:24275569}.	CARBOHYD 160 160 N-linked (GlcNAc...). {ECO:0000269|PubMed:12754519, ECO:0000269|PubMed:19159218, ECO:0000269|PubMed:19349973}.; CARBOHYD 268 268 N-linked (GlcNAc...). {ECO:0000269|PubMed:12754519, ECO:0000269|PubMed:19159218, ECO:0000269|PubMed:19349973}.; CARBOHYD 302 302 N-linked (GlcNAc...). {ECO:0000255}.	DISULFID 157 203 {ECO:0000244|PDB:3B5H, ECO:0000244|PDB:3I84, ECO:0000269|PubMed:18430721, ECO:0000269|PubMed:19768682}.; DISULFID 242 301 {ECO:0000244|PDB:3B5H, ECO:0000269|PubMed:18430721}.
CD81	P60033	CD81_HUMAN	64	CD81 antigen (26 kDa cell surface protein TAPA-1) (Target of the antiproliferative antibody 1) (Tetraspanin-28) (Tspan-28) (CD antigen CD81)	CD81 TAPA1 TSPAN28	Homo sapiens (Human)	236	PTM: Not glycosylated. {ECO:0000305}.	1G8Q;1IV5;2AVZ;3X0E;5DFV;5DFW;	9606.ENSP00000263645;			DISULFID 156 190; DISULFID 157 175
LAMP2	P13473	LAMP2_HUMAN	45	Lysosome-associated membrane glycoprotein 2 (LAMP-2) (Lysosome-associated membrane protein 2) (CD107 antigen-like family member B) (CD antigen CD107b)	LAMP2	Homo sapiens (Human)	410	PTM: O- and N-glycosylated; some of the 16 N-linked glycans are polylactosaminoglycans. {ECO:0000269|PubMed:12754519, ECO:0000269|PubMed:16335952, ECO:0000269|PubMed:19159218, ECO:0000269|PubMed:8323299}.	2MOF;2MOM;			CARBOHYD 32 32 N-linked (GlcNAc...) (polylactosaminoglycan). {ECO:0000269|PubMed:16335952}.; CARBOHYD 38 38 N-linked (GlcNAc...) (polylactosaminoglycan). {ECO:0000269|PubMed:16335952}.; CARBOHYD 49 49 N-linked (GlcNAc...). {ECO:0000269|PubMed:12754519, ECO:0000269|PubMed:16335952}.; CARBOHYD 58 58 N-linked (GlcNAc...). {ECO:0000269|PubMed:8323299}.; CARBOHYD 75 75 N-linked (GlcNAc...). {ECO:00002…	DISULFID 41 79 {ECO:0000255|PROSITE-ProRule:PRU00740}.; DISULFID 153 189 {ECO:0000255|PROSITE-ProRule:PRU00740}.; DISULFID 232 265 {ECO:0000255|PROSITE-ProRule:PRU00740}.; DISULFID 331 368 {ECO:0000255|PROSITE-ProRule:PRU00740}.
CD63	P08962	CD63_HUMAN	82	CD63 antigen (Granulophysin) (Lysosomal-associated membrane protein 3) (LAMP-3) (Melanoma-associated antigen ME491) (OMA81H) (Ocular melanoma-associated antigen) (Tetraspanin-30) (Tspan-30) (CD antigen CD63)	CD63 MLA1 TSPAN30	Homo sapiens (Human)	238	PTM: Palmitoylated at a low, basal level in unstimulated platelets. The level of palmitoylation increases when platelets are activated by thrombin (in vitro). {ECO:0000269|PubMed:19640571}.		9606.ENSP00000257857;		CARBOHYD 130 130 N-linked (GlcNAc...). {ECO:0000269|PubMed:12754519, ECO:0000269|PubMed:19159218}.; CARBOHYD 150 150 N-linked (GlcNAc...). {ECO:0000255}.; CARBOHYD 172 172 N-linked (GlcNAc...). {ECO:0000255}.
CD9	P21926	CD9_HUMAN	98	CD9 antigen (5H9 antigen) (Cell growth-inhibiting gene 2 protein) (Leukocyte antigen MIC3) (Motility-related protein) (MRP-1) (Tetraspanin-29) (Tspan-29) (p24) (CD antigen CD9)	CD9 MIC3 TSPAN29 GIG2	Homo sapiens (Human)	228	PTM: Palmitoylated at a low, basal level in unstimulated platelets. The level of palmitoylation increases when platelets are activated by thrombin (in vitro). The protein exists in three forms with molecular masses between 22 and 27 kDa, and is known to carry covalently linked fatty acids. {ECO:0000269|PubMed:11959120}.		9606.ENSP00000009180;		CARBOHYD 52 52 N-linked (GlcNAc...). {ECO:0000255}.; CARBOHYD 53 53 N-linked (GlcNAc...). {ECO:0000255}.
RAB1A	P62820	RAB1A_HUMAN	45	Ras-related protein Rab-1A (YPT1-related protein)	RAB1A RAB1	Homo sapiens (Human)	205	PTM: Phosphorylated by CDK1 kinase during mitosis. {ECO:0000269|PubMed:1902553, ECO:0000269|PubMed:21822290, ECO:0000269|PubMed:22158903}.; PTM: Phosphocholinated at Ser-79 by L.pneumophila AnkX, leading to displace GDP dissociation inhibitors (GDI). Both GDP-bound and GTP-bound forms can be phosphocholinated. Dephosphocholinated by L.pneumophila Lem3, restoring accessibility to L.pneumophila GTP…	2FOL;2WWX;3L0I;3SFV;3TKL;4FMB;4FMC;4FMD;4FME;4IRU;4JVS;	9606.ENSP00000387286;	MOD_RES 2 2 N-acetylserine. {ECO:0000244|PubMed:22223895, ECO:0000269|Ref.9}.; MOD_RES 79 79 O-(2-cholinephosphoryl)serine; by Legionella AnkX. {ECO:0000269|PubMed:21822290, ECO:0000269|PubMed:22158903}.; MOD_RES 194 194 Phosphoserine; by CDK1. {ECO:0000305|PubMed:1902553}.
ANXA1	P04083	ANXA1_HUMAN	53	Annexin A1 (Annexin I) (Annexin-1) (Calpactin II) (Calpactin-2) (Chromobindin-9) (Lipocortin I) (Phospholipase A2 inhibitory protein) (p35)	ANXA1 ANX1 LPC1	Homo sapiens (Human)	346	PTM: Phosphorylated by protein kinase C, EGFR and TRPM7 (PubMed:2457390, PubMed:15485879). Phosphorylated in response to EGF treatment (PubMed:2532504). {ECO:0000269|PubMed:15485879, ECO:0000269|PubMed:2457390, ECO:0000269|PubMed:2532504}.; PTM: Sumoylated. {ECO:0000250|UniProtKB:P10107}.	1AIN;1BO9;1QLS;	9606.ENSP00000257497;	MOD_RES 2 2 N-acetylalanine. {ECO:0000269|PubMed:3303336}.; MOD_RES 5 5 Phosphoserine; by TRPM7. {ECO:0000269|PubMed:15485879}.; MOD_RES 21 21 Phosphotyrosine; by EGFR. {ECO:0000269|PubMed:2457390}.; MOD_RES 27 27 Phosphoserine; by PKC. {ECO:0000269|PubMed:2457390}.; MOD_RES 34 34 Phosphoserine. {ECO:0000244|PubMed:23186163, ECO:0000244|PubMed:24275569}.; MOD_RES 37 37 Phosphoserine. {ECO:0000244…		DISULFID 324 343 {ECO:0000250|UniProtKB:P19619}.	CROSSLNK 19 19 Isoglutamyl lysine isopeptide (Gln-Lys) (interchain with K-?).; CROSSLNK 214 214 Glycyl lysine isopeptide (Lys-Gly) (interchain with G-Cter in SUMO1). {ECO:0000244|PubMed:25114211}.; CROSSLNK 214 214 Glycyl lysine isopeptide (Lys-Gly) (interchain with G-Cter in SUMO2). {ECO:0000244|PubMed:25772364}.; CROSSLNK 332 332 Glycyl lysine isopeptide (Lys-Gly) (interchain with G-Cter in SUM…
VCP	P55072	TERA_HUMAN	62	Transitional endoplasmic reticulum ATPase (TER ATPase) (EC 3.6.4.6) (15S Mg(2+)-ATPase p97 subunit) (Valosin-containing protein) (VCP)	VCP	Homo sapiens (Human)	806	PTM: Phosphorylated by tyrosine kinases in response to T-cell antigen receptor activation. {ECO:0000250}.; PTM: ISGylated. {ECO:0000269|PubMed:16139798}.; PTM: Methylation at Lys-315 catalyzed by VCPKMT is increased in the presence of ASPSCR1. Lys-315 methylation may decrease ATPase activity. {ECO:0000269|PubMed:22948820, ECO:0000269|PubMed:23349634}.	3EBB;3HU1;3HU2;3HU3;3QC8;3QQ7;3QQ8;3QWZ;3TIW;4KDI;4KDL;4KLN;4KO8;4KOD;4P0A;5C18;5C19;5C1A;5C1B;5DYG;5DYI;5EPP;5FTJ;5FTK;5FTL;5FTM;5FTN;	9606.ENSP00000351777;	MOD_RES 2 2 N-acetylalanine. {ECO:0000244|PubMed:19369195, ECO:0000244|PubMed:19413330, ECO:0000244|PubMed:21406692, ECO:0000244|PubMed:22223895, ECO:0000244|PubMed:25944712, ECO:0000269|Ref.8}.; MOD_RES 3 3 Phosphoserine. {ECO:0000244|PubMed:18691976, ECO:0000244|PubMed:19369195, ECO:0000244|PubMed:21406692, ECO:0000244|PubMed:23186163}.; MOD_RES 7 7 Phosphoserine. {ECO:0000244|PubMed:23186163}.…
EZR	P15311	EZRI_HUMAN	48	Ezrin (Cytovillin) (Villin-2) (p81)	EZR VIL2	Homo sapiens (Human)	586	PTM: Phosphorylated by tyrosine-protein kinases. Phosphorylation by ROCK2 suppresses the head-to-tail association of the N-terminal and C-terminal halves resulting in an opened conformation which is capable of actin and membrane-binding (By similarity). {ECO:0000250}.; PTM: S-nitrosylation is induced by interferon-gamma and oxidatively-modified low-densitity lipoprotein (LDL(ox)) possibly implica…	1NI2;4RM8;4RM9;4RMA;	9606.ENSP00000338934;	MOD_RES 60 60 N6-acetyllysine. {ECO:0000244|PubMed:19608861}.; MOD_RES 146 146 Phosphotyrosine; by PDGFR. {ECO:0000269|PubMed:1382070, ECO:0000269|PubMed:18046454}.; MOD_RES 354 354 Phosphotyrosine; by PDGFR. {ECO:0000269|PubMed:1382070}.; MOD_RES 366 366 Phosphoserine. {ECO:0000244|PubMed:23186163}.; MOD_RES 478 478 Phosphotyrosine. {ECO:0000269|PubMed:18046454}.; MOD_RES 535 535 Phosphoserine. …
YWHAG	P61981	1433G_HUMAN	54	14-3-3 protein gamma (Protein kinase C inhibitor protein 1) (KCIP-1) [Cleaved into: 14-3-3 protein gamma, N-terminally processed]	YWHAG	Homo sapiens (Human)	247	PTM: Phosphorylated by various PKC isozymes. {ECO:0000269|PubMed:10433554, ECO:0000269|Ref.7}.	2B05;3UZD;4E2E;4J6S;4O46;5D3E;	9606.ENSP00000306330;	MOD_RES 1 1 N-acetylmethionine; in 14-3-3 protein gamma; alternate; partial. {ECO:0000269|Ref.7}.; MOD_RES 2 2 N-acetylvaline; in 14-3-3 protein gamma, N-terminally processed; partial. {ECO:0000244|PubMed:19413330, ECO:0000269|PubMed:14534293, ECO:0000269|Ref.7, ECO:0000269|Ref.9}.; MOD_RES 2 2 N-acetylvaline; partial. {ECO:0000269|PubMed:14534293, ECO:0000269|Ref.7, ECO:0000269|Ref.9}.; MOD_RES …
ANXA6	P08133	ANXA6_HUMAN	49	Annexin A6 (67 kDa calelectrin) (Annexin VI) (Annexin-6) (Calphobindin-II) (CPB-II) (Chromobindin-20) (Lipocortin VI) (Protein III) (p68) (p70)	ANXA6 ANX6	Homo sapiens (Human)	673	PTM: Phosphorylated in response to growth factor stimulation.	1M9I;	9606.ENSP00000346550;	MOD_RES 2 2 N-acetylalanine. {ECO:0000244|PubMed:22814378, ECO:0000244|PubMed:25944712}.; MOD_RES 13 13 Phosphoserine. {ECO:0000244|PubMed:24275569}.; MOD_RES 30 30 Phosphotyrosine. {ECO:0000244|PubMed:19690332, ECO:0000244|PubMed:24275569}.; MOD_RES 63 63 N6-acetyllysine. {ECO:0000244|PubMed:19608861}.; MOD_RES 68 68 N6-acetyllysine. {ECO:0000244|PubMed:19608861}.; MOD_RES 75 75 N6-acetyllysine.…
YWHAH	Q04917	1433F_HUMAN	44	14-3-3 protein eta (Protein AS1)	YWHAH YWHA1	Homo sapiens (Human)	246	PTM: Phosphorylated on Ser-59 by protein kinase C delta type catalytic subunit in a sphingosine-dependent fashion. {ECO:0000250}.	2C63;2C74;	9606.ENSP00000248975;	MOD_RES 2 2 N-acetylglycine. {ECO:0000269|Ref.11}.; MOD_RES 25 25 Phosphoserine. {ECO:0000244|PubMed:19690332}.; MOD_RES 59 59 Phosphoserine. {ECO:0000250|UniProtKB:P68510}.
PRDX1	Q06830	PRDX1_HUMAN	61	Peroxiredoxin-1 (EC 1.11.1.15) (Natural killer cell-enhancing factor A) (NKEF-A) (Proliferation-associated gene protein) (PAG) (Thioredoxin peroxidase 2) (Thioredoxin-dependent peroxide reductase 2)	PRDX1 PAGA PAGB TDPX2	Homo sapiens (Human)	199	PTM: Phosphorylated on Thr-90 during the M-phase, which leads to a more than 80% decrease in enzymatic activity. {ECO:0000269|PubMed:11986303}.	2RII;3HY2;4XCS;	9606.ENSP00000262746;	MOD_RES 2 2 N-acetylserine. {ECO:0000244|PubMed:25944712}.; MOD_RES 7 7 N6-acetyllysine. {ECO:0000244|PubMed:19608861}.; MOD_RES 16 16 N6-acetyllysine. {ECO:0000244|PubMed:19608861}.; MOD_RES 27 27 N6-acetyllysine. {ECO:0000244|PubMed:19608861}.; MOD_RES 32 32 Phosphoserine. {ECO:0000244|PubMed:23186163, ECO:0000244|PubMed:24275569}.; MOD_RES 35 35 N6-acetyllysine; alternate. {ECO:0000244|PubMed:…		DISULFID 52 52 Interchain (with C-173); in linked form.; DISULFID 173 173 Interchain (with C-52); in linked form.	CROSSLNK 185 185 Glycyl lysine isopeptide (Lys-Gly) (interchain with G-Cter in SUMO1). {ECO:0000244|PubMed:25114211}.
SDCBP	O00560	SDCB1_HUMAN	78	Syntenin-1 (Melanoma differentiation-associated protein 9) (MDA-9) (Pro-TGF-alpha cytoplasmic domain-interacting protein 18) (TACIP18) (Scaffold protein Pbp1) (Syndecan-binding protein 1)	SDCBP MDA9 SYCL	Homo sapiens (Human)	298	PTM: Phosphorylated on tyrosine residues.	1N99;1NTE;1OBX;1OBY;1OBZ;1R6J;1V1T;1W9E;1W9O;1W9Q;1YBO;4Z33;	9606.ENSP00000260130;	MOD_RES 2 2 N-acetylserine. {ECO:0000244|PubMed:19413330, ECO:0000269|Ref.9}.; MOD_RES 6 6 Phosphoserine. {ECO:0000244|PubMed:23186163}.; MOD_RES 46 46 Phosphotyrosine. {ECO:0000244|PubMed:24275569}.
GNB1	P62873	GBB1_HUMAN	47	Guanine nucleotide-binding protein G(I)/G(S)/G(T) subunit beta-1 (Transducin beta chain 1)	GNB1	Homo sapiens (Human)	340	PTM: Phosphorylation at His-266 by NDKB contributes to G protein activation by increasing the high energetic phosphate transfer onto GDP. {ECO:0000250}.	4KFM;4PNK;5HE0;5HE1;5HE2;5HE3;	9606.ENSP00000367869;	MOD_RES 2 2 N-acetylserine. {ECO:0000244|PubMed:19413330, ECO:0000244|PubMed:22223895, ECO:0000244|PubMed:25944712, ECO:0000269|Ref.8, ECO:0000269|Ref.9}.; MOD_RES 2 2 Phosphoserine. {ECO:0000244|PubMed:23186163}.; MOD_RES 266 266 Phosphohistidine. {ECO:0000250|UniProtKB:P62871}.
PFN1	P07737	PROF1_HUMAN	61	Profilin-1 (Epididymis tissue protein Li 184a) (Profilin I)	PFN1	Homo sapiens (Human)	140	PTM: Phosphorylation at Ser-138 reduces its affinity for G-actin and blocks its interaction with HTT, reducing its ability to inhibit androgen receptor (AR) and HTT aggregation. {ECO:0000269|PubMed:18573880}.	1AWI;1CF0;1CJF;1FIK;1FIL;1PFL;2PAV;2PBD;3CHW;4X1L;4X1M;4X25;	9606.ENSP00000225655;	MOD_RES 2 2 N-acetylalanine. {ECO:0000244|PubMed:19413330, ECO:0000244|PubMed:22223895, ECO:0000244|PubMed:25944712, ECO:0000269|PubMed:3342873}.; MOD_RES 28 28 Phosphoserine. {ECO:0000250|UniProtKB:P62963}.; MOD_RES 57 57 Phosphoserine. {ECO:0000244|PubMed:23186163}.; MOD_RES 85 85 Phosphoserine. {ECO:0000244|PubMed:19690332}.; MOD_RES 105 105 N6-acetyllysine. {ECO:0000244|PubMed:19608861}.; MOD…			CROSSLNK 54 54 Glycyl lysine isopeptide (Lys-Gly) (interchain with G-Cter in ubiquitin).
FLNA	P21333	FLNA_HUMAN	56	Filamin-A (FLN-A) (Actin-binding protein 280) (ABP-280) (Alpha-filamin) (Endothelial actin-binding protein) (Filamin-1) (Non-muscle filamin)	FLNA FLN FLN1	Homo sapiens (Human)	2647	PTM: Phosphorylation at Ser-2152 is negatively regulated by the autoinhibited conformation of filamin repeats 19-21. Ligand binding induces a conformational switch triggering phosphorylation at Ser-2152 by PKA. {ECO:0000269|PubMed:25666618}.; PTM: Phosphorylation extent changes in response to cell activation.; PTM: Polyubiquitination in the CH1 domain by a SCF-like complex containing ASB2 leads t…	2AAV;2BP3;2BRQ;2J3S;2JF1;2K3T;2K7P;2K7Q;2MTP;2W0P;2WFN;3CNK;3HOC;3HOP;3HOR;3ISW;3RGH;4M9P;4P3W;	9606.ENSP00000358866;	MOD_RES 2 2 N-acetylserine. {ECO:0000244|PubMed:19413330, ECO:0000244|PubMed:25944712, ECO:0000269|Ref.9}.; MOD_RES 11 11 Phosphoserine. {ECO:0000244|PubMed:21406692}.; MOD_RES 376 376 N6-acetyllysine. {ECO:0000250|UniProtKB:Q8BTM8}.; MOD_RES 508 508 N6-acetyllysine. {ECO:0000244|PubMed:19608861}.; MOD_RES 700 700 N6-acetyllysine. {ECO:0000244|PubMed:19608861}.; MOD_RES 781 781 N6-acetyllysine. {…			CROSSLNK 42 42 Glycyl lysine isopeptide (Lys-Gly) (interchain with G-Cter in ubiquitin). {ECO:0000269|PubMed:24052262}.; CROSSLNK 43 43 Glycyl lysine isopeptide (Lys-Gly) (interchain with G-Cter in ubiquitin). {ECO:0000269|PubMed:24052262}.; CROSSLNK 135 135 Glycyl lysine isopeptide (Lys-Gly) (interchain with G-Cter in ubiquitin). {ECO:0000269|PubMed:24052262}.; CROSSLNK 299 299 Glycyl lysine iso…
EEF2	P13639	EF2_HUMAN	69	Elongation factor 2 (EF-2)	EEF2 EF2	Homo sapiens (Human)	858	PTM: Phosphorylation by EF-2 kinase completely inactivates EF-2; it requires prior phosphorylation by CDK2 at Ser-595 during mitotic prometaphase. Phosphorylation by CSK promotes SUMOylation, proteolytic cleavage, and nuclear translocation if the C-terminal fragment. {ECO:0000269|PubMed:23184662, ECO:0000269|PubMed:24648518}.; PTM: Diphthamide is 2-[3-carboxyamido-3-(trimethyl-ammonio)propyl]hist…	4V6X;	9606.ENSP00000307940;	MOD_RES 54 54 Phosphothreonine. {ECO:0000244|PubMed:21406692}.; MOD_RES 57 57 Phosphothreonine; by EEF2K. {ECO:0000244|PubMed:20068231, ECO:0000244|PubMed:21406692, ECO:0000244|PubMed:23186163, ECO:0000269|PubMed:23184662}.; MOD_RES 59 59 Phosphothreonine. {ECO:0000244|PubMed:20068231, ECO:0000244|PubMed:21406692, ECO:0000244|PubMed:23186163}.; MOD_RES 152 152 N6-succinyllysine. {ECO:0000250|UniP…			CROSSLNK 239 239 Glycyl lysine isopeptide (Lys-Gly) (interchain with G-Cter in SUMO1); alternate. {ECO:0000244|PubMed:25114211}.; CROSSLNK 322 322 Glycyl lysine isopeptide (Lys-Gly) (interchain with G-Cter in SUMO). {ECO:0000269|PubMed:24648518}.; CROSSLNK 529 529 Glycyl lysine isopeptide (Lys-Gly) (interchain with G-Cter in SUMO). {ECO:0000269|PubMed:24648518}.
ANXA2	P07355	ANXA2_HUMAN	83	Annexin A2 (Annexin II) (Annexin-2) (Calpactin I heavy chain) (Calpactin-1 heavy chain) (Chromobindin-8) (Lipocortin II) (Placental anticoagulant protein IV) (PAP-IV) (Protein I) (p36)	ANXA2 ANX2 ANX2L4 CAL1H LPC2D	Homo sapiens (Human)	339	PTM: Phosphorylation of Tyr-24 enhances heat stress-induced translocation to the cell surface. {ECO:0000269|PubMed:15302870, ECO:0000269|PubMed:2946940}.; PTM: ISGylated. {ECO:0000269|PubMed:16139798}.	1W7B;1XJL;2HYU;2HYV;2HYW;4DRW;4FTG;4HRH;	9606.ENSP00000346032;	MOD_RES 2 2 N-acetylserine. {ECO:0000269|Ref.7}.; MOD_RES 24 24 Phosphotyrosine; by SRC. {ECO:0000269|PubMed:15302870}.; MOD_RES 26 26 Phosphoserine; by PKC. {ECO:0000269|PubMed:2946940}.; MOD_RES 49 49 N6-acetyllysine; alternate. {ECO:0000250|UniProtKB:P07356}.; MOD_RES 152 152 N6-acetyllysine. {ECO:0000250|UniProtKB:P07356}.; MOD_RES 184 184 Phosphoserine. {ECO:0000244|PubMed:23186163}.; MOD_RE…			CROSSLNK 49 49 Glycyl lysine isopeptide (Lys-Gly) (interchain with G-Cter in SUMO1); alternate. {ECO:0000244|PubMed:25114211}.
SLC3A2	P08195	4F2_HUMAN	57	4F2 cell-surface antigen heavy chain (4F2hc) (4F2 heavy chain antigen) (Lymphocyte activation antigen 4F2 large subunit) (Solute carrier family 3 member 2) (CD antigen CD98)	SLC3A2 MDU1	Homo sapiens (Human)	630	PTM: Phosphorylation on Ser-406; Ser-408 or Ser-410 and on Ser-527 or Ser-531 by ecto-protein kinases favors heterotypic cell-cell interactions. {ECO:0000269|PubMed:19065266}.	2DH2;2DH3;	9606.ENSP00000367123;	MOD_RES 1 1 N-acetylmethionine. {ECO:0000244|PubMed:22814378, ECO:0000269|Ref.9}.; MOD_RES 103 103 Phosphoserine. {ECO:0000244|PubMed:23186163}.; MOD_RES 106 106 Phosphothreonine. {ECO:0000250|UniProtKB:Q794F9}.; MOD_RES 134 134 Phosphoserine. {ECO:0000244|PubMed:23186163}.; MOD_RES 165 165 Phosphoserine. {ECO:0000244|PubMed:19690332, ECO:0000244|PubMed:23186163}.; MOD_RES 406 406 Phosphoserine. …	CARBOHYD 365 365 N-linked (GlcNAc...). {ECO:0000269|PubMed:12754519, ECO:0000269|PubMed:19159218, ECO:0000269|PubMed:19349973}.; CARBOHYD 381 381 N-linked (GlcNAc...). {ECO:0000269|PubMed:12754519, ECO:0000269|PubMed:16335952, ECO:0000269|PubMed:19159218, ECO:0000269|PubMed:19349973}.; CARBOHYD 424 424 N-linked (GlcNAc...) (complex). {ECO:0000269|PubMed:12754519, ECO:0000269|PubMed:16335952, ECO:…	DISULFID 210 210 Interchain (with light chain). {ECO:0000269|PubMed:17724034}.	CROSSLNK 147 147 Glycyl lysine isopeptide (Lys-Gly) (interchain with G-Cter in ubiquitin).; CROSSLNK 166 166 Glycyl lysine isopeptide (Lys-Gly) (interchain with G-Cter in SUMO2). {ECO:0000244|PubMed:25114211}.
MSN	P26038	MOES_HUMAN	62	Moesin (Membrane-organizing extension spike protein)	MSN	Homo sapiens (Human)	577	PTM: Phosphorylation on Thr-558 is crucial for the formation of microvilli-like structures. Phosphorylation by ROCK2 suppresses the head-to-tail association of the N-terminal and C-terminal halves resulting in an opened conformation which is capable of actin and membrane-binding (By similarity). Phosphorylation on Thr-558 by STK10 negatively regulates lymphocyte migration and polarization. {ECO:0…	1E5W;1EF1;1SGH;	9606.ENSP00000353408;	MOD_RES 74 74 Phosphoserine. {ECO:0000244|PubMed:23186163}.; MOD_RES 79 79 N6-acetyllysine. {ECO:0000244|PubMed:19608861}.; MOD_RES 83 83 N6-succinyllysine. {ECO:0000250|UniProtKB:P26043}.; MOD_RES 116 116 Phosphotyrosine. {ECO:0000244|PubMed:19690332}.; MOD_RES 117 117 S-nitrosocysteine. {ECO:0000269|PubMed:25417112}.; MOD_RES 139 139 N6-acetyllysine. {ECO:0000244|PubMed:19608861}.; MOD_RES 165 …
ATP1A1	P05023	AT1A1_HUMAN	57	Sodium/potassium-transporting ATPase subunit alpha-1 (Na(+)/K(+) ATPase alpha-1 subunit) (EC 3.6.3.9) (Sodium pump subunit alpha-1)	ATP1A1	Homo sapiens (Human)	1023	PTM: Phosphorylation on Tyr-10 modulates pumping activity. Phosphorylation of Ser-943 by PKA modulates the response of ATP1A1 to PKC. Dephosphorylation by protein phosphatase 2A (PP2A) following increases in intracellular sodium, leading to increase catalytic activity (By similarity). {ECO:0000250}.		9606.ENSP00000295598;	MOD_RES 9 9 N6-acetyllysine. {ECO:0000250|UniProtKB:Q8VDN2}.; MOD_RES 10 10 Phosphotyrosine. {ECO:0000250|UniProtKB:P06685}.; MOD_RES 16 16 Phosphoserine. {ECO:0000244|PubMed:23186163}.; MOD_RES 21 21 N6-acetyllysine. {ECO:0000250|UniProtKB:Q8VDN2}.; MOD_RES 40 40 Phosphoserine. {ECO:0000250|UniProtKB:P06685}.; MOD_RES 47 47 Phosphoserine. {ECO:0000250|UniProtKB:P06685}.; MOD_RES 228 228 Phosphos…
GSN	P06396	GELS_HUMAN	45	Gelsolin (AGEL) (Actin-depolymerizing factor) (ADF) (Brevin)	GSN	Homo sapiens (Human)	782	PTM: Phosphorylation on Tyr-86, Tyr-409, Tyr-465, Tyr-603 and Tyr-651 in vitro is induced in presence of phospholipids. {ECO:0000269|PubMed:10210201}.	1C0F;1C0G;1D4X;1DEJ;1EQY;1ESV;1H1V;1KCQ;1MDU;1NLV;1NM1;1NMD;1P8X;1P8Z;1SOL;1T44;1YAG;1YVN;2FF3;2FF6;2FH1;2FH2;2FH3;2FH4;3A5L;3A5M;3A5N;3A5O;3CI5;3CIP;3CJB;3CJC;3FFK;3FFN;3TU5;4PKG;4PKH;4PKI;4S10;4Z94;5DD2;5FAE;5FAF;	9606.ENSP00000362924;	MOD_RES 86 86 Phosphotyrosine; by SRC; in vitro. {ECO:0000269|PubMed:10210201}.; MOD_RES 409 409 Phosphotyrosine; by SRC; in vitro. {ECO:0000269|PubMed:10210201}.; MOD_RES 465 465 Phosphotyrosine; by SRC. {ECO:0000269|PubMed:10210201}.; MOD_RES 584 584 N6-acetyllysine. {ECO:0000250|UniProtKB:P13020}.; MOD_RES 603 603 Phosphotyrosine; by SRC; in vitro. {ECO:0000269|PubMed:10210201}.; MOD_RES 651 6…		DISULFID 215 228 In isoform 1. {ECO:0000269|PubMed:8703941, ECO:0000269|PubMed:9003812}.
YWHAQ	P27348	1433T_HUMAN	56	14-3-3 protein theta (14-3-3 protein T-cell) (14-3-3 protein tau) (Protein HS1)	YWHAQ	Homo sapiens (Human)	245	PTM: Ser-232 is probably phosphorylated by CK1. {ECO:0000269|PubMed:9360956}.	2BTP;5IQP;	9606.ENSP00000238081;	MOD_RES 1 1 N-acetylmethionine. {ECO:0000244|PubMed:22814378, ECO:0000244|PubMed:25944712, ECO:0000269|Ref.8}.; MOD_RES 3 3 N6-acetyllysine. {ECO:0000244|PubMed:19608861}.; MOD_RES 49 49 N6-acetyllysine. {ECO:0000244|PubMed:19608861}.; MOD_RES 68 68 N6-acetyllysine. {ECO:0000244|PubMed:19608861}.; MOD_RES 92 92 Phosphoserine. {ECO:0000250|UniProtKB:P68254}.; MOD_RES 115 115 N6-acetyllysine. {ECO:…
ANXA5	P08758	ANXA5_HUMAN	67	Annexin A5 (Anchorin CII) (Annexin V) (Annexin-5) (Calphobindin I) (CBP-I) (Endonexin II) (Lipocortin V) (Placental anticoagulant protein 4) (PP4) (Placental anticoagulant protein I) (PAP-I) (Thromboplastin inhibitor) (Vascular anticoagulant-alpha) (VAC-alpha)	ANXA5 ANX5 ENX2 PP4	Homo sapiens (Human)	320	PTM: S-nitrosylation is induced by interferon-gamma and oxidatively-modified low-densitity lipoprotein (LDL(ox)) possibly implicating the iNOS-S100A8/9 transnitrosylase complex. {ECO:0000305|PubMed:25417112}.	1ANW;1ANX;1AVH;1AVR;1HAK;1HVD;1HVE;1HVF;1HVG;1SAV;2XO2;2XO3;	9606.ENSP00000296511;	MOD_RES 2 2 N-acetylalanine. {ECO:0000244|PubMed:19413330}.; MOD_RES 37 37 Phosphoserine. {ECO:0000250|UniProtKB:P48036}.; MOD_RES 70 70 N6-acetyllysine. {ECO:0000244|PubMed:19608861}.; MOD_RES 76 76 N6-acetyllysine. {ECO:0000244|PubMed:19608861}.; MOD_RES 79 79 N6-acetyllysine. {ECO:0000244|PubMed:19608861}.; MOD_RES 97 97 N6-acetyllysine. {ECO:0000244|PubMed:19608861}.; MOD_RES 101 101 N6-acety…			CROSSLNK 29 29 Glycyl lysine isopeptide (Lys-Gly) (interchain with G-Cter in SUMO1). {ECO:0000244|PubMed:25114211}.; CROSSLNK 29 29 Glycyl lysine isopeptide (Lys-Gly) (interchain with G-Cter in SUMO2). {ECO:0000244|PubMed:25772364}.
GAPDH	P04406	G3P_HUMAN	95	Glyceraldehyde-3-phosphate dehydrogenase (GAPDH) (EC 1.2.1.12) (Peptidyl-cysteine S-nitrosylase GAPDH) (EC 2.6.99.-)	GAPDH GAPD CDABP0047 OK/SW-cl.12	Homo sapiens (Human)	335	PTM: S-nitrosylation of Cys-152 leads to interaction with SIAH1, followed by translocation to the nucleus (By similarity). S-nitrosylation of Cys-247 is induced by interferon-gamma and LDL(ox) implicating the iNOS-S100A8/9 transnitrosylase complex and seems to prevent interaction with phosphorylated RPL13A and to interfere with GAIT complex activity. {ECO:0000250|UniProtKB:P04797, ECO:0000269|Pub…	1U8F;1ZNQ;2FEH;3GPD;4WNC;4WNI;	9606.ENSP00000229239;	MOD_RES 5 5 N6,N6-dimethyllysine. {ECO:0000269|PubMed:18183946}.; MOD_RES 9 9 Deamidated asparagine. {ECO:0000269|PubMed:18183946}.; MOD_RES 42 42 Phosphotyrosine. {ECO:0000244|PubMed:15592455}.; MOD_RES 46 46 Methionine sulfoxide; in vitro. {ECO:0000305|PubMed:25086035}.; MOD_RES 61 61 N6-acetyllysine. {ECO:0000244|PubMed:19608861}.; MOD_RES 64 64 Deamidated asparagine. {ECO:0000269|PubMed:18183…
TUBA1B	P68363	TBA1B_HUMAN	53	Tubulin alpha-1B chain (Alpha-tubulin ubiquitous) (Tubulin K-alpha-1) (Tubulin alpha-ubiquitous chain) [Cleaved into: Detyrosinated tubulin alpha-1B chain]	TUBA1B	Homo sapiens (Human)	451	PTM: Some glutamate residues at the C-terminus are polyglutamylated, resulting in polyglutamate chains on the gamma-carboxyl group (PubMed:26875866). Polyglutamylation plays a key role in microtubule severing by spastin (SPAST). SPAST preferentially recognizes and acts on microtubules decorated with short polyglutamate tails: severing activity by SPAST increases as the number of glutamates per tu…	2E4H;5IJ0;5IJ9;	9606.ENSP00000336799;	MOD_RES 40 40 N6-acetyllysine. {ECO:0000269|PubMed:24906155}.; MOD_RES 48 48 Phosphoserine. {ECO:0000269|Ref.6}.; MOD_RES 232 232 Phosphoserine. {ECO:0000269|Ref.6}.; MOD_RES 282 282 Nitrated tyrosine. {ECO:0000250|UniProtKB:P68373}.; MOD_RES 339 339 Omega-N-methylarginine. {ECO:0000269|Ref.6}.; MOD_RES 439 439 Phosphoserine. {ECO:0000250|UniProtKB:P68373}.; MOD_RES 445 445 5-glutamyl polyglutama…			CROSSLNK 326 326 Glycyl lysine isopeptide (Lys-Gly) (interchain with G-Cter in ubiquitin).; CROSSLNK 370 370 Glycyl lysine isopeptide (Lys-Gly) (interchain with G-Cter in ubiquitin).
TUBA1C	Q9BQE3	TBA1C_HUMAN	47	Tubulin alpha-1C chain (Alpha-tubulin 6) (Tubulin alpha-6 chain) [Cleaved into: Detyrosinated tubulin alpha-1C chain]	TUBA1C TUBA6	Homo sapiens (Human)	449	PTM: Some glutamate residues at the C-terminus are polyglutamylated, resulting in polyglutamate chains on the gamma-carboxyl group (PubMed:26875866). Polyglutamylation plays a key role in microtubule severing by spastin (SPAST). SPAST preferentially recognizes and acts on microtubules decorated with short polyglutamate tails: severing activity by SPAST increases as the number of glutamates per tu…		9606.ENSP00000301072;	MOD_RES 40 40 N6-acetyllysine. {ECO:0000269|PubMed:24906155}.; MOD_RES 282 282 Nitrated tyrosine. {ECO:0000250|UniProtKB:P68373}.; MOD_RES 432 432 Phosphotyrosine. {ECO:0000244|PubMed:19690332}.; MOD_RES 439 439 Phosphoserine. {ECO:0000244|PubMed:17081983, ECO:0000244|PubMed:18669648, ECO:0000244|PubMed:18691976, ECO:0000244|PubMed:19690332, ECO:0000244|PubMed:20068231, ECO:0000244|PubMed:2140669…
TUBA1A	Q71U36	TBA1A_HUMAN	44	Tubulin alpha-1A chain (Alpha-tubulin 3) (Tubulin B-alpha-1) (Tubulin alpha-3 chain) [Cleaved into: Detyrosinated tubulin alpha-1A chain]	TUBA1A TUBA3	Homo sapiens (Human)	451	PTM: Some glutamate residues at the C-terminus are polyglutamylated, resulting in polyglutamate chains on the gamma-carboxyl group (PubMed:26875866). Polyglutamylation plays a key role in microtubule severing by spastin (SPAST). SPAST preferentially recognizes and acts on microtubules decorated with short polyglutamate tails: severing activity by SPAST increases as the number of glutamates per tu…	5JCO;	9606.ENSP00000301071;	MOD_RES 40 40 N6-acetyllysine. {ECO:0000269|PubMed:24906155}.; MOD_RES 282 282 Nitrated tyrosine. {ECO:0000250|UniProtKB:P68373}.; MOD_RES 439 439 Phosphoserine. {ECO:0000250|UniProtKB:P68373}.; MOD_RES 445 445 5-glutamyl polyglutamate. {ECO:0000250|UniProtKB:P68369}.; MOD_RES 451 451 3'-nitrotyrosine. {ECO:0000269|PubMed:10339593}.
FN1	P02751	FINC_HUMAN	45	Fibronectin (FN) (Cold-insoluble globulin) (CIG) [Cleaved into: Anastellin; Ugl-Y1; Ugl-Y2; Ugl-Y3]	FN1 FN	Homo sapiens (Human)	2386	PTM: Sulfated. {ECO:0000269|PubMed:2414772}.; PTM: It is not known whether both or only one of Thr-2064 and Thr-2065 are/is glycosylated. {ECO:0000269|PubMed:11285216, ECO:0000269|PubMed:14760718, ECO:0000269|PubMed:16037490, ECO:0000269|PubMed:16335952, ECO:0000269|PubMed:17614963, ECO:0000269|PubMed:19139490, ECO:0000269|PubMed:19159218, ECO:0000269|PubMed:2012601, ECO:0000269|PubMed:3584091}.;…	1E88;1E8B;1FBR;1FNA;1FNF;1FNH;1J8K;1O9A;1OWW;1Q38;1QGB;1QO6;1TTF;1TTG;2CG6;2CG7;2CK2;2CKU;2EC3;2FN2;2FNB;2GEE;2H41;2H45;2HA1;2N1K;2OCF;2RKY;2RKZ;2RL0;3CAL;3EJH;3GXE;3M7P;3MQL;3R8Q;3T1W;3ZRZ;4GH7;4JE4;4JEG;4LXO;4MMX;4MMY;4MMZ;4PZ5;5DC0;5DC4;5DC9;5DFT;5J7C;		MOD_RES 32 32 Pyrrolidone carboxylic acid. {ECO:0000269|PubMed:6630202}.; MOD_RES 876 876 Sulfotyrosine. {ECO:0000255}.; MOD_RES 881 881 Sulfotyrosine. {ECO:0000255}.; MOD_RES 2363 2363 Phosphothreonine. {ECO:0000244|PubMed:24275569}.; MOD_RES 2384 2384 Phosphoserine; by FAM20C. {ECO:0000244|PubMed:17081983, ECO:0000244|PubMed:18318008, ECO:0000244|PubMed:24275569, ECO:0000269|PubMed:26091039}.	CARBOHYD 279 279 O-linked (GalNAc...). {ECO:0000269|PubMed:16037490}.; CARBOHYD 430 430 N-linked (GlcNAc...). {ECO:0000269|PubMed:11285216, ECO:0000269|PubMed:16037490, ECO:0000269|PubMed:16335952}.; CARBOHYD 528 528 N-linked (GlcNAc...) (complex). {ECO:0000269|PubMed:14760718, ECO:0000269|PubMed:16037490, ECO:0000269|PubMed:16335952, ECO:0000269|PubMed:19139490, ECO:0000269|PubMed:19159218}.; CA…	DISULFID 52 78; DISULFID 76 87; DISULFID 97 125; DISULFID 123 135; DISULFID 141 169; DISULFID 167 179; DISULFID 186 215; DISULFID 213 225; DISULFID 231 260; DISULFID 258 270; DISULFID 308 335; DISULFID 333 342; DISULFID 360 386; DISULFID 374 401; DISULFID 420 446; DISULFID 434 461; DISULFID 470 498 {ECO:0000250}.; DISULFID 496 508 {ECO:0000250}.; DISULFID 518 545 {ECO:0000250}.; DISULFID 543 555 …	CROSSLNK 34 34 Isoglutamyl lysine isopeptide (Gln-Lys) (interchain with K-?). {ECO:0000250}.; CROSSLNK 35 35 Isoglutamyl lysine isopeptide (Gln-Lys) (interchain with K-?). {ECO:0000250}.; CROSSLNK 47 47 Isoglutamyl lysine isopeptide (Gln-Lys) (interchain with K-?). {ECO:0000250}.
YWHAB	P31946	1433B_HUMAN	50	14-3-3 protein beta/alpha (Protein 1054) (Protein kinase C inhibitor protein 1) (KCIP-1) [Cleaved into: 14-3-3 protein beta/alpha, N-terminally processed]	YWHAB	Homo sapiens (Human)	246	PTM: The alpha, brain-specific form differs from the beta form in being phosphorylated. Phosphorylated on Ser-60 by protein kinase C delta type catalytic subunit in a sphingosine-dependent fashion. {ECO:0000250}.	2BQ0;2C23;4DNK;	9606.ENSP00000300161;	MOD_RES 1 1 N-acetylmethionine; in 14-3-3 protein beta/alpha; alternate. {ECO:0000244|PubMed:22814378, ECO:0000269|Ref.7}.; MOD_RES 2 2 N-acetylthreonine; in 14-3-3 protein beta/alpha, N-terminally processed. {ECO:0000244|PubMed:22814378, ECO:0000269|Ref.7}.; MOD_RES 2 2 Phosphothreonine. {ECO:0000244|PubMed:23186163}.; MOD_RES 60 60 Phosphoserine. {ECO:0000250|UniProtKB:Q9CQV8}.; MOD_RES 70 70 N…
ITGB1	P05556	ITB1_HUMAN	60	Integrin beta-1 (Fibronectin receptor subunit beta) (Glycoprotein IIa) (GPIIA) (VLA-4 subunit beta) (CD antigen CD29)	ITGB1 FNRB MDF2 MSK12	Homo sapiens (Human)	798	PTM: The cysteine residues are involved in intrachain disulfide bonds. {ECO:0000250}.	1K11;1LHA;3G9W;3T9K;3VI3;3VI4;4DX9;4WJK;4WK0;4WK2;4WK4;	9606.ENSP00000303351;	MOD_RES 777 777 Phosphothreonine. {ECO:0000244|PubMed:19690332}.; MOD_RES 783 783 Phosphotyrosine. {ECO:0000244|PubMed:23186163}.; MOD_RES 785 785 Phosphoserine. {ECO:0000244|PubMed:24275569}.; MOD_RES 789 789 Phosphothreonine. {ECO:0000244|PubMed:24275569}.; MOD_RES 794 794 N6-acetyllysine; alternate. {ECO:0000244|PubMed:19608861}.	CARBOHYD 50 50 N-linked (GlcNAc...). {ECO:0000255}.; CARBOHYD 94 94 N-linked (GlcNAc...). {ECO:0000255}.; CARBOHYD 97 97 N-linked (GlcNAc...). {ECO:0000255}.; CARBOHYD 212 212 N-linked (GlcNAc...). {ECO:0000269|PubMed:19159218}.; CARBOHYD 269 269 N-linked (GlcNAc...). {ECO:0000269|PubMed:22451694}.; CARBOHYD 363 363 N-linked (GlcNAc...). {ECO:0000255}.; CARBOHYD 403 403 N-linked (GlcNAc...); atyp…	DISULFID 27 45 {ECO:0000269|PubMed:22451694}.; DISULFID 35 464 {ECO:0000269|PubMed:22451694}.; DISULFID 38 64 {ECO:0000269|PubMed:22451694}.; DISULFID 48 75 {ECO:0000269|PubMed:22451694}.; DISULFID 207 213 {ECO:0000269|PubMed:22451694}.; DISULFID 261 301 {ECO:0000269|PubMed:22451694}.; DISULFID 401 415 {ECO:0000269|PubMed:22451694}.; DISULFID 435 462 {ECO:0000269|PubMed:22451694}.; DISULFID 466 6…	CROSSLNK 794 794 Glycyl lysine isopeptide (Lys-Gly) (interchain with G-Cter in SUMO1); alternate. {ECO:0000244|PubMed:25114211}.
YWHAZ	P63104	1433Z_HUMAN	69	14-3-3 protein zeta/delta (Protein kinase C inhibitor protein 1) (KCIP-1)	YWHAZ	Homo sapiens (Human)	245	PTM: The delta, brain-specific form differs from the zeta form in being phosphorylated (By similarity). Phosphorylation on Ser-184 by MAPK8; promotes dissociation of BAX and translocation of BAX to mitochondria. Phosphorylation on Thr-232; inhibits binding of RAF1. Phosphorylated on Ser-58 by PKA and protein kinase C delta type catalytic subunit in a sphingosine-dependent fashion. Phosphorylation…	1IB1;1QJA;1QJB;2C1J;2C1N;2O02;2WH0;3CU8;3NKX;3RDH;4BG6;4FJ3;4HKC;4IHL;4N7G;4N7Y;4N84;4WRQ;4ZDR;5D2D;5D3F;5EWZ;5EXA;5J31;	9606.ENSP00000309503;	MOD_RES 1 1 N-acetylmethionine. {ECO:0000244|PubMed:22223895, ECO:0000244|PubMed:22814378, ECO:0000244|PubMed:25944712, ECO:0000269|Ref.8}.; MOD_RES 3 3 N6-acetyllysine. {ECO:0000244|PubMed:19608861}.; MOD_RES 58 58 Phosphoserine; by PKA and PKB/AKT1. {ECO:0000269|PubMed:11956222, ECO:0000269|PubMed:12865427, ECO:0000269|PubMed:15883165, ECO:0000269|PubMed:16376338}.; MOD_RES 68 68 N6-acetyllysin…
TPI1	P60174	TPIS_HUMAN	62	Triosephosphate isomerase (TIM) (EC 5.3.1.1) (Triose-phosphate isomerase)	TPI1 TPI	Homo sapiens (Human)	286	PTM: The initiator methionine for isoform 2 is removed.	1HTI;1KLG;1KLU;1WYI;2IAM;2IAN;2JK2;2VOM;4BR1;4E41;4POC;4POD;4UNK;4UNL;4ZVJ;	9606.ENSP00000229270;	MOD_RES 51 51 N6-acetyllysine. {ECO:0000244|PubMed:19608861}.; MOD_RES 58 58 Phosphoserine. {ECO:0000244|PubMed:16807684, ECO:0000244|PubMed:17081983, ECO:0000244|PubMed:17693683, ECO:0000244|PubMed:17924679, ECO:0000244|PubMed:18669648, ECO:0000244|PubMed:19367720, ECO:0000244|PubMed:19690332, ECO:0000244|PubMed:20068231, ECO:0000244|PubMed:21406692, ECO:0000244|PubMed:23186163, ECO:0000244|PubM…			CROSSLNK 179 179 Glycyl lysine isopeptide (Lys-Gly) (interchain with G-Cter in SUMO1). {ECO:0000244|PubMed:25114211}.
ACTG1	P63261	ACTG_HUMAN	49	Actin, cytoplasmic 2 (Gamma-actin) [Cleaved into: Actin, cytoplasmic 2, N-terminally processed]	ACTG1 ACTG	Homo sapiens (Human)	375	PTM: The methylhistidine determined by Bienvenut et al is assumed to be the tele-methylhistidine isomer by similarity to the mouse ortholog.; PTM: Oxidation of Met-44 and Met-47 by MICALs (MICAL1, MICAL2 or MICAL3) to form methionine sulfoxide promotes actin filament depolymerization. MICAL1 and MICAL2 produce the (R)-S-oxide form. The (R)-S-oxide form is reverted by MSRB1 and MSRB2, which promot…	5JLH;	9606.ENSP00000331514;	MOD_RES 1 1 N-acetylmethionine. {ECO:0000244|PubMed:22223895, ECO:0000244|PubMed:22814378}.; MOD_RES 2 2 N-acetylglutamate; in Actin, cytoplasmic 2, N-terminally processed; partial. {ECO:0000244|PubMed:19413330, ECO:0000244|PubMed:22223895, ECO:0000244|PubMed:22814378, ECO:0000244|PubMed:25944712, ECO:0000269|Ref.7, ECO:0000269|Ref.8}.; MOD_RES 44 44 Methionine (R)-sulfoxide. {ECO:0000250}.; MOD_…			CROSSLNK 50 50 Isoglutamyl lysine isopeptide (Lys-Glu) (interchain with E-270); by Vibrio toxins RtxA and VgrG1. {ECO:0000250|UniProtKB:P60709}.; CROSSLNK 270 270 Isoglutamyl lysine isopeptide (Glu-Lys) (interchain with K-50); by Vibrio toxins RtxA and VgrG1. {ECO:0000250|UniProtKB:P60709}.
HSP90AB1	P08238	HS90B_HUMAN	67	Heat shock protein HSP 90-beta (HSP 90) (Heat shock 84 kDa) (HSP 84) (HSP84)	HSP90AB1 HSP90B HSPC2 HSPCB	Homo sapiens (Human)	724	PTM: Ubiquitinated in the presence of STUB1-UBE2D1 complex (in vitro). {ECO:0000269|PubMed:18042044}.; PTM: ISGylated. {ECO:0000269|PubMed:16139798}.; PTM: S-nitrosylated; negatively regulates the ATPase activity. {ECO:0000305|PubMed:19696785}.	1QZ2;1UYM;2L6J;3FWV;3NMQ;3PRY;3UQ3;5FWK;5FWL;5FWM;	9606.ENSP00000325875;	MOD_RES 219 219 N6-succinyllysine. {ECO:0000250|UniProtKB:P11499}.; MOD_RES 226 226 Phosphoserine. {ECO:0000244|PubMed:18088087, ECO:0000244|PubMed:18318008, ECO:0000244|PubMed:20068231, ECO:0000244|PubMed:21406692, ECO:0000244|PubMed:23186163}.; MOD_RES 255 255 Phosphoserine. {ECO:0000244|PubMed:17081983, ECO:0000244|PubMed:23186163, ECO:0000269|Ref.12}.; MOD_RES 261 261 Phosphoserine. {ECO:0000…	CARBOHYD 434 434 O-linked (GlcNAc). {ECO:0000250}.; CARBOHYD 452 452 O-linked (GlcNAc); alternate. {ECO:0000250}.
THBS1	P07996	TSP1_HUMAN	46	Thrombospondin-1	THBS1 TSP TSP1	Homo sapiens (Human)	1170		1LSL;1UX6;1Z78;1ZA4;2ERF;2ES3;2OUH;2OUJ;3R6B;5FOE;	9606.ENSP00000260356;		CARBOHYD 248 248 N-linked (GlcNAc...). {ECO:0000305|PubMed:16263699, ECO:0000305|PubMed:16335952, ECO:0000305|PubMed:18065761}.; CARBOHYD 360 360 N-linked (GlcNAc...). {ECO:0000255}.; CARBOHYD 385 385 C-linked (Man). {ECO:0000269|PubMed:11067851}. /FTId=CAR_000205.; CARBOHYD 394 394 O-linked (Fuc...). {ECO:0000269|PubMed:11067851}. /FTId=CAR_000206.; CARBOHYD 438 438 C-linked (Man). {ECO:0000269|…	DISULFID 171 232 {ECO:0000244|PDB:1Z78, ECO:0000244|PDB:2ERF, ECO:0000244|PDB:2ES3, ECO:0000244|PDB:2OUH, ECO:0000244|PDB:2OUJ, ECO:0000269|PubMed:16407063, ECO:0000269|PubMed:18065761}.; DISULFID 270 270 Interchain. {ECO:0000305}.; DISULFID 274 274 Interchain. {ECO:0000305}.; DISULFID 391 423; DISULFID 395 428; DISULFID 406 413; DISULFID 447 484 {ECO:0000244|PDB:1LSL, ECO:0000269|PubMed:12391027…
PTGFRN	Q9P2B2	FPRP_HUMAN	46	Prostaglandin F2 receptor negative regulator (CD9 partner 1) (CD9P-1) (Glu-Trp-Ile EWI motif-containing protein F) (EWI-F) (Prostaglandin F2-alpha receptor regulatory protein) (Prostaglandin F2-alpha receptor-associated protein) (CD antigen CD315)	PTGFRN CD9P1 EWIF FPRP KIAA1436	Homo sapiens (Human)	879			9606.ENSP00000376899;	MOD_RES 271 271 Phosphothreonine. {ECO:0000250|UniProtKB:Q62786}.	CARBOHYD 44 44 N-linked (GlcNAc...). {ECO:0000269|PubMed:17960739}.; CARBOHYD 286 286 N-linked (GlcNAc...). {ECO:0000269|PubMed:17960739, ECO:0000269|PubMed:19159218}.; CARBOHYD 300 300 N-linked (GlcNAc...). {ECO:0000269|PubMed:17960739, ECO:0000269|PubMed:19159218}.; CARBOHYD 383 383 N-linked (GlcNAc...). {ECO:0000269|PubMed:17960739}.; CARBOHYD 413 413 N-linked (GlcNAc...). {ECO:0000269|PubMed:…	DISULFID 43 119 {ECO:0000255|PROSITE-ProRule:PRU00114}.; DISULFID 169 247 {ECO:0000255|PROSITE-ProRule:PRU00114}.; DISULFID 299 373 {ECO:0000255|PROSITE-ProRule:PRU00114}.; DISULFID 429 515 {ECO:0000255|PROSITE-ProRule:PRU00114}.; DISULFID 571 655 {ECO:0000255|PROSITE-ProRule:PRU00114}.; DISULFID 711 793 {ECO:0000255|PROSITE-ProRule:PRU00114}.
A2M	P01023	A2MG_HUMAN	55	Alpha-2-macroglobulin (Alpha-2-M) (C3 and PZP-like alpha-2-macroglobulin domain-containing protein 5)	A2M CPAMD5 FWP007	Homo sapiens (Human)	1474		1BV8;2P9R;4ACQ;	9606.ENSP00000323929;		CARBOHYD 55 55 N-linked (GlcNAc...) (complex). {ECO:0000269|PubMed:16335952, ECO:0000269|PubMed:19139490}.; CARBOHYD 70 70 N-linked (GlcNAc...). {ECO:0000269|PubMed:6203908}.; CARBOHYD 247 247 N-linked (GlcNAc...). {ECO:0000269|PubMed:16335952, ECO:0000269|PubMed:6203908}.; CARBOHYD 396 396 N-linked (GlcNAc...). {ECO:0000269|PubMed:16335952, ECO:0000269|PubMed:19159218, ECO:0000269|PubMed:6203908…	DISULFID 48 86 {ECO:0000269|PubMed:6203908}.; DISULFID 251 299 {ECO:0000269|PubMed:6203908}.; DISULFID 269 287 {ECO:0000269|PubMed:6203908}.; DISULFID 278 278 Interchain (with C-431). {ECO:0000269|PubMed:2430963}.; DISULFID 431 431 Interchain (with C-278). {ECO:0000269|PubMed:2430963}.; DISULFID 470 563 {ECO:0000269|PubMed:2430963}.; DISULFID 595 771 {ECO:0000269|PubMed:2430963, ECO:0000269|PubMe…	CROSSLNK 693 693 Isoglutamyl lysine isopeptide (Gln-Lys) (interchain with K-? in other proteins). {ECO:0000255}.; CROSSLNK 694 694 Isoglutamyl lysine isopeptide (Gln-Lys) (interchain with K-? in other proteins). {ECO:0000255}.; CROSSLNK 972 975 Isoglutamyl cysteine thioester (Cys-Gln). {ECO:0000269|PubMed:6203908}.
LGALS3BP	Q08380	LG3BP_HUMAN	53	Galectin-3-binding protein (Basement membrane autoantigen p105) (Lectin galactoside-binding soluble 3-binding protein) (Mac-2-binding protein) (MAC2BP) (Mac-2 BP) (Tumor-associated antigen 90K)	LGALS3BP M2BP	Homo sapiens (Human)	585		1BY2;	9606.ENSP00000262776;		CARBOHYD 69 69 N-linked (GlcNAc...) (complex). {ECO:0000269|PubMed:15084671, ECO:0000269|PubMed:16335952, ECO:0000269|PubMed:16740002, ECO:0000269|PubMed:18780401, ECO:0000269|PubMed:19139490, ECO:0000269|PubMed:19159218, ECO:0000269|PubMed:9501082}.; CARBOHYD 125 125 N-linked (GlcNAc...). {ECO:0000269|PubMed:16335952, ECO:0000269|PubMed:19159218}.; CARBOHYD 192 192 N-linked (GlcNAc...). {ECO:000…	DISULFID 49 113 {ECO:0000244|PDB:1BY2, ECO:0000269|PubMed:9501082}.; DISULFID 62 123 {ECO:0000244|PDB:1BY2, ECO:0000269|PubMed:9501082}.; DISULFID 93 103 {ECO:0000244|PDB:1BY2, ECO:0000269|PubMed:9501082}.
PGK1	P00558	PGK1_HUMAN	69	Phosphoglycerate kinase 1 (EC 2.7.2.3) (Cell migration-inducing gene 10 protein) (Primer recognition protein 2) (PRP 2)	PGK1 PGKA MIG10 OK/SW-cl.110	Homo sapiens (Human)	417		2WZB;2WZC;2WZD;2X13;2X14;2X15;2XE6;2XE7;2XE8;2Y3I;2YBE;2ZGV;3C39;3C3A;3C3B;3C3C;3ZOZ;4AXX;4O33;	9606.ENSP00000362413;	MOD_RES 2 2 N-acetylserine. {ECO:0000244|PubMed:22814378}.; MOD_RES 2 2 Phosphoserine. {ECO:0000244|PubMed:23186163}.; MOD_RES 4 4 Phosphoserine. {ECO:0000244|PubMed:23186163}.; MOD_RES 6 6 N6-succinyllysine. {ECO:0000250|UniProtKB:P09411}.; MOD_RES 11 11 N6-acetyllysine. {ECO:0000244|PubMed:19608861}.; MOD_RES 48 48 N6-acetyllysine; alternate. {ECO:0000244|PubMed:19608861}.; MOD_RES 48 48 N6-suc…
ALDOA	P04075	ALDOA_HUMAN	69	Fructose-bisphosphate aldolase A (EC 4.1.2.13) (Lung cancer antigen NY-LU-1) (Muscle-type aldolase)	ALDOA ALDA	Homo sapiens (Human)	364		1ALD;2ALD;4ALD;	9606.ENSP00000336927;	MOD_RES 5 5 Phosphotyrosine. {ECO:0000250|UniProtKB:P05065}.; MOD_RES 9 9 Phosphothreonine. {ECO:0000244|PubMed:23186163}.; MOD_RES 36 36 Phosphoserine. {ECO:0000244|PubMed:19690332, ECO:0000244|PubMed:20068231, ECO:0000244|PubMed:23186163}.; MOD_RES 39 39 Phosphoserine. {ECO:0000244|PubMed:19690332, ECO:0000244|PubMed:20068231, ECO:0000244|PubMed:21406692, ECO:0000244|PubMed:23186163, ECO:000024…			CROSSLNK 42 42 Glycyl lysine isopeptide (Lys-Gly) (interchain with G-Cter in SUMO1); alternate. {ECO:0000244|PubMed:25114211}.; CROSSLNK 42 42 Glycyl lysine isopeptide (Lys-Gly) (interchain with G-Cter in SUMO2); alternate. {ECO:0000244|PubMed:25114211}.
FASN	P49327	FAS_HUMAN	66	Fatty acid synthase (EC 2.3.1.85) [Includes: [Acyl-carrier-protein] S-acetyltransferase (EC 2.3.1.38); [Acyl-carrier-protein] S-malonyltransferase (EC 2.3.1.39); 3-oxoacyl-[acyl-carrier-protein] synthase (EC 2.3.1.41); 3-oxoacyl-[acyl-carrier-protein] reductase (EC 1.1.1.100); 3-hydroxyacyl-[acyl-carrier-protein] dehydratase (EC 4.2.1.59); Enoyl-[acyl-carrier-protein] reductase (EC 1.3.1.39); Ole…	FASN FAS	Homo sapiens (Human)	2511		1XKT;2CG5;2JFD;2JFK;2PX6;3HHD;3TJM;4PIV;4W82;4W9N;4Z49;5C37;	9606.ENSP00000304592;	MOD_RES 1 1 N-acetylmethionine. {ECO:0000244|PubMed:19413330, ECO:0000244|PubMed:22223895, ECO:0000269|Ref.7}.; MOD_RES 63 63 Phosphoserine. {ECO:0000244|PubMed:23186163}.; MOD_RES 70 70 N6-acetyllysine. {ECO:0000244|PubMed:19608861}.; MOD_RES 207 207 Phosphoserine. {ECO:0000244|PubMed:18669648, ECO:0000244|PubMed:23186163}.; MOD_RES 298 298 N6-acetyllysine. {ECO:0000244|PubMed:19608861}.; MOD_RE…			CROSSLNK 2449 2449 Glycyl lysine isopeptide (Lys-Gly) (interchain with G-Cter in SUMO2). {ECO:0000244|PubMed:25114211}.
YWHAE	P62258	1433E_HUMAN	65	14-3-3 protein epsilon (14-3-3E)	YWHAE	Homo sapiens (Human)	255		2BR9;3UAL;3UBW;	9606.ENSP00000264335;	MOD_RES 1 1 N-acetylmethionine. {ECO:0000244|PubMed:19413330, ECO:0000269|Ref.13}.; MOD_RES 50 50 N6-acetyllysine. {ECO:0000244|PubMed:19608861}.; MOD_RES 65 65 Phosphoserine. {ECO:0000250|UniProtKB:P62260}.; MOD_RES 69 69 N6-acetyllysine. {ECO:0000244|PubMed:19608861}.; MOD_RES 118 118 N6-acetyllysine. {ECO:0000244|PubMed:19608861}.; MOD_RES 123 123 N6-acetyllysine. {ECO:0000244|PubMed:19608861}…
CLTC	Q00610	CLH1_HUMAN	64	Clathrin heavy chain 1 (Clathrin heavy chain on chromosome 17) (CLH-17)	CLTC CLH17 CLTCL2 KIAA0034	Homo sapiens (Human)	1675		2XZG;4G55;	9606.ENSP00000269122;	MOD_RES 2 2 N-acetylalanine. {ECO:0000244|PubMed:22223895, ECO:0000244|PubMed:22814378, ECO:0000244|PubMed:25944712, ECO:0000269|Ref.7}.; MOD_RES 67 67 Phosphoserine. {ECO:0000244|PubMed:23186163}.; MOD_RES 105 105 Phosphothreonine. {ECO:0000250|UniProtKB:Q68FD5}.; MOD_RES 184 184 Phosphotyrosine. {ECO:0000250|UniProtKB:Q68FD5}.; MOD_RES 394 394 Phosphothreonine. {ECO:0000244|PubMed:18669648, ECO…
RAP1B	P61224	RAP1B_HUMAN	60	Ras-related protein Rap-1b (GTP-binding protein smg p21B)	RAP1B OK/SW-cl.11	Homo sapiens (Human)	184		3BRW;3CF6;4DXA;4HDO;4HDQ;4M8N;4MGI;4MGK;4MGY;4MGZ;4MH0;5KHO;	9606.ENSP00000250559;	MOD_RES 39 39 ADP-ribosylserine; by botulinum toxin. {ECO:0000305|PubMed:3141412}.; MOD_RES 179 179 Phosphoserine; by PKA. {ECO:0000269|PubMed:8463283}.; MOD_RES 181 181 Cysteine methyl ester. {ECO:0000269|PubMed:2123345}.
HSPA5	P11021	GRP78_HUMAN	58	78 kDa glucose-regulated protein (GRP-78) (Endoplasmic reticulum lumenal Ca(2+)-binding protein grp78) (Heat shock 70 kDa protein 5) (Immunoglobulin heavy chain-binding protein) (BiP)	HSPA5 GRP78	Homo sapiens (Human)	654		3IUC;3LDL;3LDN;3LDO;3LDP;5E84;5E85;5E86;5EVZ;5EX5;5EXW;5EY4;5F0X;5F1X;5F2R;	9606.ENSP00000324173;	MOD_RES 86 86 Phosphoserine. {ECO:0000250|UniProtKB:P06761}.; MOD_RES 125 125 N6-acetyllysine. {ECO:0000250|UniProtKB:P20029}.; MOD_RES 160 160 Nitrated tyrosine. {ECO:0000250|UniProtKB:P20029}.; MOD_RES 213 213 N6-acetyllysine. {ECO:0000250|UniProtKB:P20029}.; MOD_RES 271 271 N6-acetyllysine. {ECO:0000250|UniProtKB:P0DMV8}.; MOD_RES 326 326 N6-acetyllysine. {ECO:0000250|UniProtKB:P20029}.; MOD_R…			CROSSLNK 352 352 Glycyl lysine isopeptide (Lys-Gly) (interchain with G-Cter in SUMO2). {ECO:0000244|PubMed:25114211, ECO:0000244|PubMed:25218447, ECO:0000244|PubMed:25755297}.; CROSSLNK 353 353 Glycyl lysine isopeptide (Lys-Gly) (interchain with G-Cter in SUMO1); alternate. {ECO:0000244|PubMed:25114211}.
GNB2	P62879	GBB2_HUMAN	57	Guanine nucleotide-binding protein G(I)/G(S)/G(T) subunit beta-2 (G protein subunit beta-2) (Transducin beta chain 2)	GNB2	Homo sapiens (Human)	340			9606.ENSP00000305260;	MOD_RES 2 2 N-acetylserine. {ECO:0000244|PubMed:19413330, ECO:0000269|Ref.8}.; MOD_RES 239 239 Phosphotyrosine. {ECO:0000250|UniProtKB:P62880}.
FLOT1	O75955	FLOT1_HUMAN	56	Flotillin-1	FLOT1	Homo sapiens (Human)	427			9606.ENSP00000365569;	MOD_RES 19 19 Phosphoserine. {ECO:0000244|PubMed:18691976, ECO:0000244|PubMed:24275569}.; MOD_RES 163 163 Phosphoserine. {ECO:0000244|PubMed:23186163}.; MOD_RES 385 385 Phosphoserine. {ECO:0000244|PubMed:19690332, ECO:0000244|PubMed:23186163, ECO:0000244|PubMed:24275569}.; MOD_RES 387 387 Phosphothreonine. {ECO:0000244|PubMed:23186163}.
CCT2	P78371	TCPB_HUMAN	56	T-complex protein 1 subunit beta (TCP-1-beta) (CCT-beta)	CCT2 99D8.1 CCTB	Homo sapiens (Human)	535			9606.ENSP00000299300;	MOD_RES 2 2 N-acetylalanine. {ECO:0000244|PubMed:19413330, ECO:0000244|PubMed:20068231, ECO:0000244|PubMed:21406692, ECO:0000244|PubMed:22223895, ECO:0000244|PubMed:22814378, ECO:0000269|Ref.12}.; MOD_RES 3 3 Phosphoserine. {ECO:0000244|PubMed:20068231, ECO:0000244|PubMed:21406692, ECO:0000244|PubMed:23186163}.; MOD_RES 13 13 N6-acetyllysine. {ECO:0000244|PubMed:19608861}.; MOD_RES 60 60 Phosphos…
HSPA1A	P0DMV8	HS71A_HUMAN	53	Heat shock 70 kDa protein 1A (Heat shock 70 kDa protein 1) (HSP70-1) (HSP70.1)	HSPA1A HSPA1 HSX70	Homo sapiens (Human)	641		1HJO;1S3X;1XQS;2E88;2E8A;2LMG;3A8Y;3ATU;3ATV;3AY9;3D2E;3D2F;3JXU;3LOF;3Q49;4IO8;4J8F;4PO2;4WV5;4WV7;5AQW;5AQX;5AQY;5AQZ;5AR0;5BN8;5BN9;5BPL;5BPM;5BPN;		MOD_RES 2 2 N-acetylalanine. {ECO:0000244|PubMed:19413330}.; MOD_RES 108 108 N6-acetyllysine. {ECO:0000244|PubMed:19608861}.; MOD_RES 246 246 N6-acetyllysine. {ECO:0000244|PubMed:19608861}.; MOD_RES 348 348 N6-acetyllysine. {ECO:0000244|PubMed:19608861}.; MOD_RES 469 469 Omega-N-methylarginine. {ECO:0000244|PubMed:24129315}.; MOD_RES 561 561 N6,N6,N6-trimethyllysine; by METTL21A; alternate. {ECO:…
PRDX2	P32119	PRDX2_HUMAN	51	Peroxiredoxin-2 (EC 1.11.1.15) (Natural killer cell-enhancing factor B) (NKEF-B) (PRP) (Thiol-specific antioxidant protein) (TSA) (Thioredoxin peroxidase 1) (Thioredoxin-dependent peroxide reductase 1)	PRDX2 NKEFB TDPX1	Homo sapiens (Human)	198		1QMV;	9606.ENSP00000301522;	MOD_RES 2 2 N-acetylalanine. {ECO:0000244|PubMed:19413330}.; MOD_RES 112 112 Phosphoserine. {ECO:0000244|PubMed:24275569}.; MOD_RES 182 182 Phosphothreonine. {ECO:0000244|PubMed:24275569}.		DISULFID 51 51 Interchain (with C-172); in linked form. {ECO:0000250}.; DISULFID 172 172 Interchain (with C-51); in linked form. {ECO:0000250}.
GDI2	P50395	GDIB_HUMAN	51	Rab GDP dissociation inhibitor beta (Rab GDI beta) (Guanosine diphosphate dissociation inhibitor 2) (GDI-2)	GDI2 RABGDIB	Homo sapiens (Human)	445			9606.ENSP00000369538;	MOD_RES 1 1 N-acetylmethionine. {ECO:0000244|PubMed:19413330}.; MOD_RES 57 57 N6-succinyllysine. {ECO:0000250|UniProtKB:Q61598}.; MOD_RES 61 61 Phosphoserine. {ECO:0000244|PubMed:18669648, ECO:0000244|PubMed:20068231, ECO:0000244|PubMed:23186163}.; MOD_RES 112 112 N6-acetyllysine. {ECO:0000244|PubMed:19608861}.; MOD_RES 130 130 Phosphoserine. {ECO:0000250|UniProtKB:P50399}.; MOD_RES 269 269 N6-ac…
EHD4	Q9H223	EHD4_HUMAN	51	EH domain-containing protein 4 (Hepatocellular carcinoma-associated protein 10/11) (PAST homolog 4)	EHD4 HCA10 HCA11 PAST4 FKSG7	Homo sapiens (Human)	541			9606.ENSP00000220325;	MOD_RES 1 1 N-acetylmethionine. {ECO:0000250|UniProtKB:Q9H4M9}.; MOD_RES 162 162 Phosphoserine. {ECO:0000244|PubMed:23186163}.; MOD_RES 451 451 Phosphotyrosine. {ECO:0000244|PubMed:15592455}.; MOD_RES 459 459 Phosphoserine. {ECO:0000244|PubMed:18669648, ECO:0000244|PubMed:20068231, ECO:0000244|PubMed:23186163}.
ACTN4	O43707	ACTN4_HUMAN	51	Alpha-actinin-4 (Non-muscle alpha-actinin 4)	ACTN4	Homo sapiens (Human)	911		1WLX;1YDI;2R0O;	9606.ENSP00000252699;	MOD_RES 114 114 N6-acetyllysine. {ECO:0000244|PubMed:19608861}.; MOD_RES 249 249 Phosphothreonine. {ECO:0000244|PubMed:24275569}.; MOD_RES 592 592 N6-acetyllysine. {ECO:0000244|PubMed:19608861}.; MOD_RES 625 625 N6-acetyllysine. {ECO:0000244|PubMed:19608861}.; MOD_RES 779 779 N6-acetyllysine. {ECO:0000250|UniProtKB:P57780}.; MOD_RES 859 859 N6-acetyllysine. {ECO:0000250|UniProtKB:P57780}.
RAB7A	P51149	RAB7A_HUMAN	50	Ras-related protein Rab-7a	RAB7A RAB7	Homo sapiens (Human)	207		1T91;1YHN;3LAW;	9606.ENSP00000265062;	MOD_RES 2 2 N-acetylthreonine. {ECO:0000244|PubMed:25944712}.; MOD_RES 72 72 Phosphoserine. {ECO:0000244|PubMed:18669648, ECO:0000244|PubMed:20068231, ECO:0000244|PubMed:23186163}.; MOD_RES 207 207 Cysteine methyl ester. {ECO:0000250}.
LDHB	P07195	LDHB_HUMAN	50	L-lactate dehydrogenase B chain (LDH-B) (EC 1.1.1.27) (LDH heart subunit) (LDH-H) (Renal carcinoma antigen NY-REN-46)	LDHB	Homo sapiens (Human)	334		1I0Z;1T2F;	9606.ENSP00000229319;	MOD_RES 2 2 N-acetylalanine. {ECO:0000269|Ref.4}.; MOD_RES 5 5 N6-acetyllysine. {ECO:0000250|UniProtKB:P00338}.; MOD_RES 7 7 N6-acetyllysine. {ECO:0000244|PubMed:19608861}.; MOD_RES 18 18 Phosphothreonine. {ECO:0000250|UniProtKB:P00338}.; MOD_RES 44 44 Phosphoserine. {ECO:0000244|PubMed:19690332}.; MOD_RES 58 58 N6-acetyllysine. {ECO:0000244|PubMed:19608861}.; MOD_RES 82 82 N6-acetyllysine. {ECO:…
GNAS	Q5JWF2	GNAS1_HUMAN	50	Guanine nucleotide-binding protein G(s) subunit alpha isoforms XLas (Adenylate cyclase-stimulating G alpha protein) (Extra large alphas protein) (XLalphas)	GNAS GNAS1	Homo sapiens (Human)	1037			9606.ENSP00000360141;	MOD_RES 844 844 ADP-ribosylarginine; by cholera toxin. {ECO:0000250}.; MOD_RES 995 995 Phosphoserine. {ECO:0000244|PubMed:20068231}.
RAB5C	P51148	RAB5C_HUMAN	49	Ras-related protein Rab-5C (L1880) (RAB5L)	RAB5C RABL	Homo sapiens (Human)	216		4KYI;	9606.ENSP00000345689;
ANXA11	P50995	ANX11_HUMAN	49	Annexin A11 (56 kDa autoantigen) (Annexin XI) (Annexin-11) (Calcyclin-associated annexin 50) (CAP-50)	ANXA11 ANX11	Homo sapiens (Human)	505			9606.ENSP00000265447;	MOD_RES 248 248 N6-acetyllysine. {ECO:0000244|PubMed:19608861}.; MOD_RES 255 255 N6-acetyllysine. {ECO:0000244|PubMed:19608861}.; MOD_RES 479 479 N6-acetyllysine. {ECO:0000244|PubMed:19608861}.
ANXA4	P09525	ANXA4_HUMAN	48	Annexin A4 (35-beta calcimedin) (Annexin IV) (Annexin-4) (Carbohydrate-binding protein p33/p41) (Chromobindin-4) (Endonexin I) (Lipocortin IV) (P32.5) (PP4-X) (Placental anticoagulant protein II) (PAP-II) (Protein II)	ANXA4 ANX4	Homo sapiens (Human)	319		2ZOC;	9606.ENSP00000377833;	MOD_RES 2 2 N-acetylalanine. {ECO:0000244|PubMed:22814378}.; MOD_RES 7 7 Phosphothreonine. {ECO:0000250|UniProtKB:P08132}.; MOD_RES 12 12 Phosphoserine. {ECO:0000244|PubMed:24275569}.; MOD_RES 69 69 N6-acetyllysine. {ECO:0000250|UniProtKB:P08758}.; MOD_RES 100 100 N6-acetyllysine. {ECO:0000250|UniProtKB:P08758}.; MOD_RES 213 213 N6-acetyllysine. {ECO:0000244|PubMed:19608861}.; MOD_RES 293 293 N6-…			CROSSLNK 28 28 Glycyl lysine isopeptide (Lys-Gly) (interchain with G-Cter in SUMO1). {ECO:0000250|UniProtKB:P08758}.; CROSSLNK 28 28 Glycyl lysine isopeptide (Lys-Gly) (interchain with G-Cter in SUMO2). {ECO:0000250|UniProtKB:P08758}.
RAB14	P61106	RAB14_HUMAN	47	Ras-related protein Rab-14	RAB14	Homo sapiens (Human)	215		1Z0F;4D0G;4DRZ;	9606.ENSP00000362946;	MOD_RES 2 2 N-acetylalanine. {ECO:0000244|PubMed:19413330, ECO:0000244|PubMed:22223895, ECO:0000269|Ref.12}.; MOD_RES 215 215 Cysteine methyl ester. {ECO:0000250}.
RAN	P62826	RAN_HUMAN	46	GTP-binding nuclear protein Ran (Androgen receptor-associated protein 24) (GTPase Ran) (Ras-like protein TC4) (Ras-related nuclear protein)	RAN ARA24 OK/SW-cl.81	Homo sapiens (Human)	216		1I2M;1IBR;1K5D;1K5G;1QBK;1RRP;2MMC;2MMG;2N1B;3CH5;3EA5;3GJ0;3GJ3;3GJ4;3GJ5;3GJ6;3GJ7;3GJ8;3GJX;3NBY;3NBZ;3NC0;3NC1;3ZJY;4C0Q;4GMX;4GPT;4HAT;4HAU;4HAV;4HAW;4HAX;4HAY;4HAZ;4HB0;4HB2;4HB3;4HB4;4OL0;4WVF;5CIQ;5CIT;5CIW;5CJ2;5CLL;5CLQ;5DH9;5DHA;5DHF;5DI9;5DIF;5DIS;5DLQ;5FYQ;5JLJ;	9606.ENSP00000376176;	MOD_RES 2 2 N-acetylalanine. {ECO:0000244|PubMed:19413330, ECO:0000244|PubMed:22223895, ECO:0000244|PubMed:22814378, ECO:0000269|Ref.12}.; MOD_RES 24 24 Phosphothreonine. {ECO:0000244|PubMed:23186163}.; MOD_RES 60 60 N6-acetyllysine. {ECO:0000244|PubMed:19608861}.; MOD_RES 71 71 N6-acetyllysine; alternate. {ECO:0000244|PubMed:19608861}.; MOD_RES 99 99 N6-acetyllysine. {ECO:0000244|PubMed:19608861…			CROSSLNK 71 71 Glycyl lysine isopeptide (Lys-Gly) (interchain with G-Cter in ubiquitin); alternate.
RAB5A	P20339	RAB5A_HUMAN	46	Ras-related protein Rab-5A	RAB5A RAB5	Homo sapiens (Human)	215		1N6H;1N6I;1N6K;1N6L;1N6N;1N6O;1N6P;1N6R;1R2Q;1TU3;1TU4;3MJH;4Q9U;	9606.ENSP00000273047;
CCT5	P48643	TCPE_HUMAN	46	T-complex protein 1 subunit epsilon (TCP-1-epsilon) (CCT-epsilon)	CCT5 CCTE KIAA0098	Homo sapiens (Human)	541			9606.ENSP00000280326;	MOD_RES 2 2 N-acetylalanine. {ECO:0000244|PubMed:19413330, ECO:0000244|PubMed:22223895, ECO:0000244|PubMed:22814378, ECO:0000244|PubMed:25944712, ECO:0000269|Ref.6, ECO:0000269|Ref.7}.; MOD_RES 26 26 Phosphoserine. {ECO:0000244|PubMed:21406692}.; MOD_RES 346 346 Phosphoserine. {ECO:0000244|PubMed:23186163}.; MOD_RES 539 539 Phosphoserine. {ECO:0000244|PubMed:23186163}.
CCT3	P49368	TCPG_HUMAN	46	T-complex protein 1 subunit gamma (TCP-1-gamma) (CCT-gamma) (hTRiC5)	CCT3 CCTG TRIC5	Homo sapiens (Human)	545			9606.ENSP00000295688;	MOD_RES 1 1 N-acetylmethionine. {ECO:0000244|PubMed:19413330, ECO:0000269|Ref.5}.; MOD_RES 11 11 Phosphoserine. {ECO:0000244|PubMed:23186163}.; MOD_RES 170 170 Phosphoserine. {ECO:0000250|UniProtKB:P80318}.; MOD_RES 222 222 N6-acetyllysine. {ECO:0000244|PubMed:19608861}.; MOD_RES 243 243 Phosphoserine. {ECO:0000244|PubMed:23186163}.; MOD_RES 244 244 Phosphoserine. {ECO:0000244|PubMed:19690332}.; …		DISULFID 366 372 {ECO:0000250}.	CROSSLNK 381 381 Glycyl lysine isopeptide (Lys-Gly) (interchain with G-Cter in SUMO2). {ECO:0000244|PubMed:25114211}.
AHCY	P23526	SAHH_HUMAN	46	Adenosylhomocysteinase (AdoHcyase) (EC 3.3.1.1) (S-adenosyl-L-homocysteine hydrolase)	AHCY SAHH	Homo sapiens (Human)	432		1A7A;1LI4;3NJ4;4PFJ;4PGF;4YVF;	9606.ENSP00000217426;	MOD_RES 2 2 N-acetylserine. {ECO:0000269|Ref.8}.; MOD_RES 183 183 Phosphoserine. {ECO:0000244|PubMed:23186163}.; MOD_RES 193 193 Phosphotyrosine. {ECO:0000250|UniProtKB:P50247}.
RAB5B	P61020	RAB5B_HUMAN	45	Ras-related protein Rab-5B	RAB5B	Homo sapiens (Human)	215		2HEI;	9606.ENSP00000353444;	MOD_RES 2 2 N-acetylthreonine. {ECO:0000244|PubMed:19413330}.
TKT	P29401	TKT_HUMAN	44	Transketolase (TK) (EC 2.2.1.1)	TKT	Homo sapiens (Human)	623		3MOS;3OOY;4KXU;4KXV;4KXW;4KXX;4KXY;	9606.ENSP00000405455;	MOD_RES 1 1 N-acetylmethionine. {ECO:0000244|PubMed:22814378}.; MOD_RES 3 3 Phosphoserine. {ECO:0000244|PubMed:23186163}.; MOD_RES 6 6 N6-acetyllysine. {ECO:0000244|PubMed:19608861}.; MOD_RES 11 11 N6-acetyllysine. {ECO:0000244|PubMed:19608861}.; MOD_RES 104 104 Phosphoserine. {ECO:0000244|PubMed:23186163}.; MOD_RES 144 144 N6-acetyllysine. {ECO:0000244|PubMed:19608861}.; MOD_RES 204 204 N6-acety…
TCP1	P17987	TCPA_HUMAN	44	T-complex protein 1 subunit alpha (TCP-1-alpha) (CCT-alpha)	TCP1 CCT1 CCTA	Homo sapiens (Human)	556			9606.ENSP00000317334;	MOD_RES 1 1 N-acetylmethionine. {ECO:0000244|PubMed:19413330, ECO:0000244|PubMed:22223895, ECO:0000244|PubMed:22814378, ECO:0000269|PubMed:12665801}.; MOD_RES 6 6 Phosphoserine. {ECO:0000244|PubMed:23186163}.; MOD_RES 181 181 Phosphotyrosine. {ECO:0000244|PubMed:19690332}.; MOD_RES 199 199 N6-acetyllysine. {ECO:0000244|PubMed:19608861}.; MOD_RES 400 400 N6-acetyllysine. {ECO:0000244|PubMed:196088…
STOM	P27105	STOM_HUMAN	44	Erythrocyte band 7 integral membrane protein (Protein 7.2b) (Stomatin)	STOM BND7 EPB72	Homo sapiens (Human)	288			9606.ENSP00000286713;	MOD_RES 10 10 Phosphoserine; by PKA. {ECO:0000244|PubMed:23186163, ECO:0000269|PubMed:8373790}.; MOD_RES 18 18 Phosphoserine. {ECO:0000244|PubMed:23186163}.; MOD_RES 161 161 Phosphoserine. {ECO:0000250|UniProtKB:P54116}.; MOD_RES 244 244 Phosphoserine. {ECO:0000244|PubMed:18669648, ECO:0000244|PubMed:24275569}.
SLC16A1	P53985	MOT1_HUMAN	44	Monocarboxylate transporter 1 (MCT 1) (Solute carrier family 16 member 1)	SLC16A1 MCT1	Homo sapiens (Human)	500			9606.ENSP00000358640;	MOD_RES 210 210 Phosphoserine. {ECO:0000250|UniProtKB:P53986}.; MOD_RES 213 213 Phosphoserine. {ECO:0000244|PubMed:17081983, ECO:0000244|PubMed:20068231, ECO:0000244|PubMed:21406692}.; MOD_RES 231 231 Phosphothreonine. {ECO:0000250|UniProtKB:P53986}.; MOD_RES 461 461 Phosphoserine. {ECO:0000244|PubMed:18669648, ECO:0000244|PubMed:18691976, ECO:0000244|PubMed:19369195, ECO:0000244|PubMed:23186163}…
RAB8A	P61006	RAB8A_HUMAN	44	Ras-related protein Rab-8A (Oncogene c-mel)	RAB8A MEL RAB8	Homo sapiens (Human)	207		3QBT;3TNF;4LHV;4LHW;4LHX;4LHY;4LHZ;4LI0;5SZI;	9606.ENSP00000300935;	MOD_RES 181 181 Phosphoserine. {ECO:0000244|PubMed:20068231}.; MOD_RES 185 185 Phosphoserine. {ECO:0000244|PubMed:17081983, ECO:0000244|PubMed:20068231, ECO:0000244|PubMed:21406692, ECO:0000244|PubMed:23186163, ECO:0000244|PubMed:24275569}.; MOD_RES 204 204 Cysteine methyl ester. {ECO:0000255}.

## Sheet: SuppTable2_EVpedia
Index	UniProt accession	UniProt name	Status	Protein name	Gene symbol	Species	Identification number
1	P07355	ANXA2_HUMAN	reviewed	Annexin A2 (Annexin II) (Annexin-2) (Calpactin I heavy chain) (Calpactin-1 heavy chain) (Chromobindin-8) (Lipocortin II) (Placental anticoagulant protein IV) (PAP-IV) (Protein I) (p36)	ANXA2 ANX2 ANX2L4 CAL1H LPC2D	Homo sapiens (Human)	87
2	P23528	COF1_HUMAN	reviewed	Cofilin-1 (18 kDa phosphoprotein) (p18) (Cofilin, non-muscle isoform)	CFL1 CFL	Homo sapiens (Human)	86
3	P62258	1433E_HUMAN	reviewed	14-3-3 protein epsilon (14-3-3E)	YWHAE	Homo sapiens (Human)	79
4	P11142	HSP7C_HUMAN	reviewed	Heat shock cognate 71 kDa protein (Heat shock 70 kDa protein 8)	HSPA8 HSC70 HSP73 HSPA10	Homo sapiens (Human)	79
5	P04406	G3P_HUMAN	reviewed	Glyceraldehyde-3-phosphate dehydrogenase (GAPDH) (EC 1.2.1.12) (Peptidyl-cysteine S-nitrosylase GAPDH) (EC 2.6.99.-)	GAPDH GAPD CDABP0047 OK/SW-cl.12	Homo sapiens (Human)	78
6	P14618	KPYM_HUMAN	reviewed	Pyruvate kinase isozymes M1/M2 (EC 2.7.1.40) (Cytosolic thyroid hormone-binding protein) (CTHBP) (Opa-interacting protein 3) (OIP-3) (Pyruvate kinase 2/3) (Pyruvate kinase muscle isozyme) (Thyroid hormone-binding protein 1) (THBP1) (Tumor M2-PK) (p58)	PKM2 OIP3 PK2 PK3 PKM	Homo sapiens (Human)	78
7	P00338	LDHA_HUMAN	reviewed	L-lactate dehydrogenase A chain (LDH-A) (EC 1.1.1.27) (Cell proliferation-inducing gene 19 protein) (LDH muscle subunit) (LDH-M) (Renal carcinoma antigen NY-REN-59)	LDHA PIG19	Homo sapiens (Human)	77
8	P07195	LDHB_HUMAN	reviewed	L-lactate dehydrogenase B chain (LDH-B) (EC 1.1.1.27) (LDH heart subunit) (LDH-H) (Renal carcinoma antigen NY-REN-46)	LDHB	Homo sapiens (Human)	77
9	P26038	MOES_HUMAN	reviewed	Moesin (Membrane-organizing extension spike protein)	MSN	Homo sapiens (Human)	77
10	Q06830	PRDX1_HUMAN	reviewed	Peroxiredoxin-1 (EC 1.11.1.15) (Natural killer cell-enhancing factor A) (NKEF-A) (Proliferation-associated gene protein) (PAG) (Thioredoxin peroxidase 2) (Thioredoxin-dependent peroxide reductase 2)	PRDX1 PAGA PAGB TDPX2	Homo sapiens (Human)	77
11	P06733	ENOA_HUMAN	reviewed	Alpha-enolase (EC 4.2.1.11) (2-phospho-D-glycerate hydro-lyase) (C-myc promoter-binding protein) (Enolase 1) (MBP-1) (MPB-1) (Non-neural enolase) (NNE) (Phosphopyruvate hydratase) (Plasminogen-binding protein)	ENO1 ENO1L1 MBPB1 MPB1	Homo sapiens (Human)	76
12	P08758	ANXA5_HUMAN	reviewed	Annexin A5 (Anchorin CII) (Annexin V) (Annexin-5) (Calphobindin I) (CBP-I) (Endonexin II) (Lipocortin V) (Placental anticoagulant protein 4) (PP4) (Placental anticoagulant protein I) (PAP-I) (Thromboplastin inhibitor) (Vascular anticoagulant-alpha) (VAC-alpha)	ANXA5 ANX5 ENX2 PP4	Homo sapiens (Human)	76
13	P60709	ACTB_HUMAN	reviewed	Actin, cytoplasmic 1 (Beta-actin) [Cleaved into: Actin, cytoplasmic 1, N-terminally processed]	ACTB	Homo sapiens (Human)	75
14	Q00610	CLH1_HUMAN	reviewed	Clathrin heavy chain 1 (Clathrin heavy chain on chromosome 17) (CLH-17)	CLTC CLH17 CLTCL2 KIAA0034	Homo sapiens (Human)	74
15	P07737	PROF1_HUMAN	reviewed	Profilin-1 (Profilin I)	PFN1	Homo sapiens (Human)	74
16	P51148	RAB5C_HUMAN	reviewed	Ras-related protein Rab-5C (L1880) (RAB5L)	RAB5C RABL	Homo sapiens (Human)	74
17	P15311	EZRI_HUMAN	reviewed	Ezrin (Cytovillin) (Villin-2) (p81)	EZR VIL2	Homo sapiens (Human)	73
18	P62937	PPIA_HUMAN	reviewed	Peptidyl-prolyl cis-trans isomerase A (PPIase A) (EC 5.2.1.8) (Cyclophilin A) (Cyclosporin A-binding protein) (Rotamase A)	PPIA CYPA	Homo sapiens (Human)	73
19	P31946	1433B_HUMAN	reviewed	14-3-3 protein beta/alpha (Protein 1054) (Protein kinase C inhibitor protein 1) (KCIP-1) [Cleaved into: 14-3-3 protein beta/alpha, N-terminally processed]	YWHAB	Homo sapiens (Human)	71
20	P63104	1433Z_HUMAN	reviewed	14-3-3 protein zeta/delta (Protein kinase C inhibitor protein 1) (KCIP-1)	YWHAZ	Homo sapiens (Human)	70
21	P00558	PGK1_HUMAN	reviewed	Phosphoglycerate kinase 1 (EC 2.7.2.3) (Cell migration-inducing gene 10 protein) (Primer recognition protein 2) (PRP 2)	PGK1 PGKA MIG10 OK/SW-cl.110	Homo sapiens (Human)	70
22	P62820	RAB1A_HUMAN	reviewed	Ras-related protein Rab-1A (YPT1-related protein)	RAB1A RAB1	Homo sapiens (Human)	70
23	O00560	SDCB1_HUMAN	reviewed	Syntenin-1 (Melanoma differentiation-associated protein 9) (MDA-9) (Pro-TGF-alpha cytoplasmic domain-interacting protein 18) (TACIP18) (Scaffold protein Pbp1) (Syndecan-binding protein 1)	SDCBP MDA9 SYCL	Homo sapiens (Human)	69
24	P27348	1433T_HUMAN	reviewed	14-3-3 protein theta (14-3-3 protein T-cell) (14-3-3 protein tau) (Protein HS1)	YWHAQ	Homo sapiens (Human)	68
25	P11021	GRP78_HUMAN	reviewed	78 kDa glucose-regulated protein (GRP-78) (Endoplasmic reticulum lumenal Ca(2+)-binding protein grp78) (Heat shock 70 kDa protein 5) (Immunoglobulin heavy chain-binding protein) (BiP)	HSPA5 GRP78	Homo sapiens (Human)	68
26	O43707	ACTN4_HUMAN	reviewed	Alpha-actinin-4 (F-actin cross-linking protein) (Non-muscle alpha-actinin 4)	ACTN4	Homo sapiens (Human)	68
27	P30041	PRDX6_HUMAN	reviewed	Peroxiredoxin-6 (EC 1.11.1.15) (1-Cys peroxiredoxin) (1-Cys PRX) (24 kDa protein) (Acidic calcium-independent phospholipase A2) (aiPLA2) (EC 3.1.1.-) (Antioxidant protein 2) (Liver 2D page spot 40) (Non-selenium glutathione peroxidase) (NSGPx) (EC 1.11.1.9) (Red blood cells page spot 12)	PRDX6 AOP2 KIAA0106	Homo sapiens (Human)	68
28	P12814	ACTN1_HUMAN	reviewed	Alpha-actinin-1 (Alpha-actinin cytoskeletal isoform) (F-actin cross-linking protein) (Non-muscle alpha-actinin-1)	ACTN1	Homo sapiens (Human)	67
29	P61981	1433G_HUMAN	reviewed	14-3-3 protein gamma (Protein kinase C inhibitor protein 1) (KCIP-1) [Cleaved into: 14-3-3 protein gamma, N-terminally processed]	YWHAG	Homo sapiens (Human)	65
30	P21926	CD9_HUMAN	reviewed	CD9 antigen (5H9 antigen) (Cell growth-inhibiting gene 2 protein) (Leukocyte antigen MIC3) (Motility-related protein) (MRP-1) (Tetraspanin-29) (Tspan-29) (p24) (CD antigen CD9)	CD9 MIC3 TSPAN29 GIG2	Homo sapiens (Human)	65
31	P60953	CDC42_HUMAN	reviewed	Cell division control protein 42 homolog (G25K GTP-binding protein)	CDC42	Homo sapiens (Human)	65
32	O00299	CLIC1_HUMAN	reviewed	Chloride intracellular channel protein 1 (Chloride channel ABP) (Nuclear chloride ion channel 27) (NCC27) (Regulatory nuclear chloride ion channel protein) (hRNCC)	CLIC1 G6 NCC27	Homo sapiens (Human)	65
33	P04075	ALDOA_HUMAN	reviewed	Fructose-bisphosphate aldolase A (EC 4.1.2.13) (Lung cancer antigen NY-LU-1) (Muscle-type aldolase)	ALDOA ALDA	Homo sapiens (Human)	65
34	P02768	ALBU_HUMAN	reviewed	Serum albumin	ALB GIG20 GIG42 PRO0903 PRO1708 PRO2044 PRO2619 PRO2675 UNQ696/PRO1341	Homo sapiens (Human)	65
35	P06744	G6PI_HUMAN	reviewed	Glucose-6-phosphate isomerase (GPI) (EC 5.3.1.9) (Autocrine motility factor) (AMF) (Neuroleukin) (NLK) (Phosphoglucose isomerase) (PGI) (Phosphohexose isomerase) (PHI) (Sperm antigen 36) (SA-36)	GPI	Homo sapiens (Human)	64
36	P32119	PRDX2_HUMAN	reviewed	Peroxiredoxin-2 (EC 1.11.1.15) (Natural killer cell-enhancing factor B) (NKEF-B) (PRP) (Thiol-specific antioxidant protein) (TSA) (Thioredoxin peroxidase 1) (Thioredoxin-dependent peroxide reductase 1)	PRDX2 NKEFB TDPX1	Homo sapiens (Human)	64
37	Q8WUM4	PDC6I_HUMAN	reviewed	Programmed cell death 6-interacting protein (PDCD6-interacting protein) (ALG-2-interacting protein 1) (Hp95)	PDCD6IP AIP1 ALIX KIAA1375	Homo sapiens (Human)	64
38	P05023	AT1A1_HUMAN	reviewed	Sodium/potassium-transporting ATPase subunit alpha-1 (Na(+)/K(+) ATPase alpha-1 subunit) (EC 3.6.3.9) (Sodium pump subunit alpha-1)	ATP1A1	Homo sapiens (Human)	64
39	P04899	GNAI2_HUMAN	reviewed	Guanine nucleotide-binding protein G(i) subunit alpha-2 (Adenylate cyclase-inhibiting G alpha protein)	GNAI2 GNAI2B	Homo sapiens (Human)	63
40	P08107	HSP71_HUMAN	reviewed	Heat shock 70 kDa protein 1A/1B (Heat shock 70 kDa protein 1/2) (HSP70-1/HSP70-2) (HSP70.1/HSP70.2)	HSPA1A HSPA1; HSPA1B	Homo sapiens (Human)	63
41	P68104	EF1A1_HUMAN	reviewed	Elongation factor 1-alpha 1 (EF-1-alpha-1) (Elongation factor Tu) (EF-Tu) (Eukaryotic elongation factor 1 A-1) (eEF1A-1) (Leukocyte receptor cluster member 7)	EEF1A1 EEF1A EF1A LENG7	Homo sapiens (Human)	62
42	Q08380	LG3BP_HUMAN	reviewed	Galectin-3-binding protein (Basement membrane autoantigen p105) (Lectin galactoside-binding soluble 3-binding protein) (Mac-2-binding protein) (MAC2BP) (Mac-2 BP) (Tumor-associated antigen 90K)	LGALS3BP M2BP	Homo sapiens (Human)	61
43	P62873	GBB1_HUMAN	reviewed	Guanine nucleotide-binding protein G(I)/G(S)/G(T) subunit beta-1 (Transducin beta chain 1)	GNB1	Homo sapiens (Human)	61
44	P61026	RAB10_HUMAN	reviewed	Ras-related protein Rab-10	RAB10	Homo sapiens (Human)	61
45	P51149	RAB7A_HUMAN	reviewed	Ras-related protein Rab-7a	RAB7A RAB7	Homo sapiens (Human)	61
46	P60174	TPIS_HUMAN	reviewed	Triosephosphate isomerase (TIM) (EC 5.3.1.1) (Triose-phosphate isomerase)	TPI1 TPI	Homo sapiens (Human)	61
47	P49327	FAS_HUMAN	reviewed	Fatty acid synthase (EC 2.3.1.85) [Includes: [Acyl-carrier-protein] S-acetyltransferase (EC 2.3.1.38); [Acyl-carrier-protein] S-malonyltransferase (EC 2.3.1.39); 3-oxoacyl-[acyl-carrier-protein] synthase (EC 2.3.1.41); 3-oxoacyl-[acyl-carrier-protein] reductase (EC 1.1.1.100); 3-hydroxypalmitoyl-[acyl-carrier-protein] dehydratase (EC 4.2.1.61); Enoyl-[acyl-carrier-protein] reductase (EC 1.3.1.10)…	FASN FAS	Homo sapiens (Human)	60
48	P09211	GSTP1_HUMAN	reviewed	Glutathione S-transferase P (EC 2.5.1.18) (GST class-pi) (GSTP1-1)	GSTP1 FAEES3 GST3	Homo sapiens (Human)	60
49	P04792	HSPB1_HUMAN	reviewed	Heat shock protein beta-1 (HspB1) (28 kDa heat shock protein) (Estrogen-regulated 24 kDa protein) (Heat shock 27 kDa protein) (HSP 27) (Stress-responsive protein 27) (SRP27)	HSPB1 HSP27 HSP28	Homo sapiens (Human)	60
50	P61224	RAP1B_HUMAN	reviewed	Ras-related protein Rap-1b (GTP-binding protein smg p21B)	RAP1B OK/SW-cl.11	Homo sapiens (Human)	60
51	P78371	TCPB_HUMAN	reviewed	T-complex protein 1 subunit beta (TCP-1-beta) (CCT-beta)	CCT2 99D8.1 CCTB	Homo sapiens (Human)	60
52	P08195	4F2_HUMAN	reviewed	4F2 cell-surface antigen heavy chain (4F2hc) (4F2 heavy chain antigen) (Lymphocyte activation antigen 4F2 large subunit) (CD antigen CD98)	SLC3A2 MDU1	Homo sapiens (Human)	59
53	P84077	ARF1_HUMAN	reviewed	ADP-ribosylation factor 1	ARF1	Homo sapiens (Human)	59
54	P10909	CLUS_HUMAN	reviewed	Clusterin (Aging-associated gene 4 protein) (Apolipoprotein J) (Apo-J) (Complement cytolysis inhibitor) (CLI) (Complement-associated protein SP-40,40) (Ku70-binding protein 1) (NA1/NA2) (Testosterone-repressed prostate message 2) (TRPM-2) [Cleaved into: Clusterin beta chain (ApoJalpha) (Complement cytolysis inhibitor a chain); Clusterin alpha chain (ApoJbeta) (Complement cytolysis inhibitor b cha…	CLU APOJ CLI KUB1 AAG4	Homo sapiens (Human)	59
55	P08238	HS90B_HUMAN	reviewed	Heat shock protein HSP 90-beta (HSP 90) (Heat shock 84 kDa) (HSP 84) (HSP84)	HSP90AB1 HSP90B HSPC2 HSPCB	Homo sapiens (Human)	59
56	P05556	ITB1_HUMAN	reviewed	Integrin beta-1 (Fibronectin receptor subunit beta) (VLA-4 subunit beta) (CD antigen CD29)	ITGB1 FNRB MDF2 MSK12	Homo sapiens (Human)	59
57	P22314	UBA1_HUMAN	reviewed	Ubiquitin-like modifier-activating enzyme 1 (Protein A1S9) (Ubiquitin-activating enzyme E1)	UBA1 A1S9T UBE1	Homo sapiens (Human)	59
58	P52209	6PGD_HUMAN	reviewed	6-phosphogluconate dehydrogenase, decarboxylating (EC 1.1.1.44)	PGD PGDH	Homo sapiens (Human)	58
59	Q9H223	EHD4_HUMAN	reviewed	EH domain-containing protein 4 (Hepatocellular carcinoma-associated protein 10/11) (PAST homolog 4)	EHD4 HCA10 HCA11 PAST4 FKSG7	Homo sapiens (Human)	58
60	Q14344	GNA13_HUMAN	reviewed	Guanine nucleotide-binding protein subunit alpha-13 (G alpha-13) (G-protein subunit alpha-13)	GNA13	Homo sapiens (Human)	58
61	Q9Y490	TLN1_HUMAN	reviewed	Talin-1	TLN1 KIAA1027 TLN	Homo sapiens (Human)	58
62	P23526	SAHH_HUMAN	reviewed	Adenosylhomocysteinase (AdoHcyase) (EC 3.3.1.1) (S-adenosyl-L-homocysteine hydrolase)	AHCY SAHH	Homo sapiens (Human)	57
63	Q9H0U4	RAB1B_HUMAN	reviewed	Ras-related protein Rab-1B	RAB1B	Homo sapiens (Human)	57
64	P11233	RALA_HUMAN	reviewed	Ras-related protein Ral-A	RALA RAL	Homo sapiens (Human)	57
65	P61225	RAP2B_HUMAN	reviewed	Ras-related protein Rap-2b	RAP2B	Homo sapiens (Human)	57
66	P37802	TAGL2_HUMAN	reviewed	Transgelin-2 (SM22-alpha homolog)	TAGLN2 KIAA0120 CDABP0035	Homo sapiens (Human)	57
67	P53396	ACLY_HUMAN	reviewed	ATP-citrate synthase (EC 2.3.3.8) (ATP-citrate (pro-S-)-lyase) (ACL) (Citrate cleavage enzyme)	ACLY	Homo sapiens (Human)	56
68	P13639	EF2_HUMAN	reviewed	Elongation factor 2 (EF-2)	EEF2 EF2	Homo sapiens (Human)	56
69	P27105	STOM_HUMAN	reviewed	Erythrocyte band 7 integral membrane protein (Protein 7.2b) (Stomatin)	STOM BND7 EPB72	Homo sapiens (Human)	56
70	P61106	RAB14_HUMAN	reviewed	Ras-related protein Rab-14	RAB14	Homo sapiens (Human)	56
71	P08133	ANXA6_HUMAN	reviewed	Annexin A6 (67 kDa calelectrin) (Annexin VI) (Annexin-6) (Calphobindin-II) (CPB-II) (Chromobindin-20) (Lipocortin VI) (Protein III) (p68) (p70)	ANXA6 ANX6	Homo sapiens (Human)	55
72	P04264	K2C1_HUMAN	reviewed	Keratin, type II cytoskeletal 1 (67 kDa cytokeratin) (Cytokeratin-1) (CK-1) (Hair alpha protein) (Keratin-1) (K1) (Type-II keratin Kb1)	KRT1 KRTA	Homo sapiens (Human)	55
73	O75340	PDCD6_HUMAN	reviewed	Programmed cell death protein 6 (Apoptosis-linked gene 2 protein) (Probable calcium-binding protein ALG-2)	PDCD6 ALG2	Homo sapiens (Human)	55
74	P61019	RAB2A_HUMAN	reviewed	Ras-related protein Rab-2A	RAB2A RAB2	Homo sapiens (Human)	55
75	P55072	TERA_HUMAN	reviewed	Transitional endoplasmic reticulum ATPase (TER ATPase) (15S Mg(2+)-ATPase p97 subunit) (Valosin-containing protein) (VCP)	VCP	Homo sapiens (Human)	55
76	P46940	IQGA1_HUMAN	reviewed	Ras GTPase-activating-like protein IQGAP1 (p195)	IQGAP1 KIAA0051	Homo sapiens (Human)	54
77	O00159	MYO1C_HUMAN	reviewed	Unconventional myosin-Ic (Myosin I beta) (MMI-beta) (MMIb)	MYO1C	Homo sapiens (Human)	54
78	P06576	ATPB_HUMAN	reviewed	ATP synthase subunit beta, mitochondrial (EC 3.6.3.14)	ATP5B ATPMB ATPSB	Homo sapiens (Human)	53
79	P60033	CD81_HUMAN	reviewed	CD81 antigen (26 kDa cell surface protein TAPA-1) (Target of the antiproliferative antibody 1) (Tetraspanin-28) (Tspan-28) (CD antigen CD81)	CD81 TAPA1 TSPAN28	Homo sapiens (Human)	53
80	O75955	FLOT1_HUMAN	reviewed	Flotillin-1	FLOT1	Homo sapiens (Human)	53
81	P13645	K1C10_HUMAN	reviewed	Keratin, type I cytoskeletal 10 (Cytokeratin-10) (CK-10) (Keratin-10) (K10)	KRT10 KPP	Homo sapiens (Human)	53
82	P60660	MYL6_HUMAN	reviewed	Myosin light polypeptide 6 (17 kDa myosin light chain) (LC17) (Myosin light chain 3) (MLC-3) (Myosin light chain alkali 3) (Myosin light chain A3) (Smooth muscle and nonmuscle myosin light chain alkali 6)	MYL6	Homo sapiens (Human)	53
83	P35579	MYH9_HUMAN	reviewed	Myosin-9 (Cellular myosin heavy chain, type A) (Myosin heavy chain 9) (Myosin heavy chain, non-muscle IIa) (Non-muscle myosin heavy chain A) (NMMHC-A) (Non-muscle myosin heavy chain IIa) (NMMHC II-a) (NMMHC-IIA)	MYH9	Homo sapiens (Human)	53
84	Q9H4M9	EHD1_HUMAN	reviewed	EH domain-containing protein 1 (PAST homolog 1) (hPAST1) (Testilin)	EHD1 PAST PAST1 CDABP0131	Homo sapiens (Human)	52
85	P62879	GBB2_HUMAN	reviewed	Guanine nucleotide-binding protein G(I)/G(S)/G(T) subunit beta-2 (G protein subunit beta-2) (Transducin beta chain 2)	GNB2	Homo sapiens (Human)	52
86	P07900	HS90A_HUMAN	reviewed	Heat shock protein HSP 90-alpha (Heat shock 86 kDa) (HSP 86) (HSP86) (Renal carcinoma antigen NY-REN-38)	HSP90AA1 HSP90A HSPC1 HSPCA	Homo sapiens (Human)	52
87	P61006	RAB8A_HUMAN	reviewed	Ras-related protein Rab-8A (Oncogene c-mel)	RAB8A MEL RAB8	Homo sapiens (Human)	52
88	P09543	CN37_HUMAN	reviewed	2',3'-cyclic-nucleotide 3'-phosphodiesterase (CNP) (CNPase) (EC 3.1.4.37)	CNP	Homo sapiens (Human)	51
89	P23284	PPIB_HUMAN	reviewed	Peptidyl-prolyl cis-trans isomerase B (PPIase B) (EC 5.2.1.8) (CYP-S1) (Cyclophilin B) (Rotamase B) (S-cyclophilin) (SCYLP)	PPIB CYPB	Homo sapiens (Human)	51
90	P30101	PDIA3_HUMAN	reviewed	Protein disulfide-isomerase A3 (EC 5.3.4.1) (58 kDa glucose-regulated protein) (58 kDa microsomal protein) (p58) (Disulfide isomerase ER-60) (Endoplasmic reticulum resident protein 57) (ER protein 57) (ERp57) (Endoplasmic reticulum resident protein 60) (ER protein 60) (ERp60)	PDIA3 ERP57 ERP60 GRP58	Homo sapiens (Human)	51
91	P50395	GDIB_HUMAN	reviewed	Rab GDP dissociation inhibitor beta (Rab GDI beta) (Guanosine diphosphate dissociation inhibitor 2) (GDI-2)	GDI2 RABGDIB	Homo sapiens (Human)	51
92	P07437	TBB5_HUMAN	reviewed	Tubulin beta chain (Tubulin beta-5 chain)	TUBB TUBB5 OK/SW-cl.56	Homo sapiens (Human)	51
93	P09525	ANXA4_HUMAN	reviewed	Annexin A4 (35-beta calcimedin) (Annexin IV) (Annexin-4) (Carbohydrate-binding protein p33/p41) (Chromobindin-4) (Endonexin I) (Lipocortin IV) (P32.5) (PP4-X) (Placental anticoagulant protein II) (PAP-II) (Protein II)	ANXA4 ANX4	Homo sapiens (Human)	50
94	P59998	ARPC4_HUMAN	reviewed	Actin-related protein 2/3 complex subunit 4 (Arp2/3 complex 20 kDa subunit) (p20-ARC)	ARPC4 ARC20	Homo sapiens (Human)	49
95	P50995	ANX11_HUMAN	reviewed	Annexin A11 (56 kDa autoantigen) (Annexin XI) (Annexin-11) (Calcyclin-associated annexin 50) (CAP-50)	ANXA11 ANX11	Homo sapiens (Human)	49
96	P13987	CD59_HUMAN	reviewed	CD59 glycoprotein (1F5 antigen) (20 kDa homologous restriction factor) (HRF-20) (HRF20) (MAC-inhibitory protein) (MAC-IP) (MEM43 antigen) (Membrane attack complex inhibition factor) (MACIF) (Membrane inhibitor of reactive lysis) (MIRL) (Protectin) (CD antigen CD59)	CD59 MIC11 MIN1 MIN2 MIN3 MSK21	Homo sapiens (Human)	49
97	P30086	PEBP1_HUMAN	reviewed	Phosphatidylethanolamine-binding protein 1 (PEBP-1) (HCNPpp) (Neuropolypeptide h3) (Prostatic-binding protein) (Raf kinase inhibitor protein) (RKIP) [Cleaved into: Hippocampal cholinergic neurostimulating peptide (HCNP)]	PEBP1 PBP PEBP	Homo sapiens (Human)	49
98	P49720	PSB3_HUMAN	reviewed	Proteasome subunit beta type-3 (EC 3.4.25.1) (Proteasome chain 13) (Proteasome component C10-II) (Proteasome theta chain)	PSMB3	Homo sapiens (Human)	49
99	P50990	TCPQ_HUMAN	reviewed	T-complex protein 1 subunit theta (TCP-1-theta) (CCT-theta) (Renal carcinoma antigen NY-REN-15)	CCT8 C21orf112 CCTQ KIAA0002	Homo sapiens (Human)	49
100	P38606	VATA_HUMAN	reviewed	V-type proton ATPase catalytic subunit A (V-ATPase subunit A) (EC 3.6.3.14) (V-ATPase 69 kDa subunit) (Vacuolar ATPase isoform VA68) (Vacuolar proton pump subunit alpha)	ATP6V1A ATP6A1 ATP6V1A1 VPP2	Homo sapiens (Human)	49

## Sheet: Supp Table3_Plasma_EVs
Gene Symbol	Entrez Gene ID	Sample type	Experimental method	Isolation method	Reference
ACTC1	70	Plasma	Mass spectrometry [Q-TOF]	Differential centrifugation|Filtration|Ultracenrifugation|Sucrose density gradient	22516433
ACTG2	72	Plasma	Mass spectrometry [Q-TOF]	Differential centrifugation|Filtration|Ultracenrifugation|Sucrose density gradient	22516433
ACTG1	71	Plasma	Mass spectrometry [Q-TOF]	Differential centrifugation|Filtration|Ultracenrifugation|Sucrose density gradient	22516433
ACTA1	58	Plasma	Mass spectrometry [Q-TOF]	Differential centrifugation|Filtration|Ultracenrifugation|Sucrose density gradient	22516433
ACTB	60	Plasma	Mass spectrometry [Q-TOF]	Differential centrifugation|Filtration|Ultracenrifugation|Sucrose density gradient	22516433
ALB	213	Plasma	Mass spectrometry [LTQ]|Western blotting|Immunoelectron Microscopy	Filtration|Size exclusion|Sucrose density gradient	19028452
ALB	213	Plasma	Mass spectrometry [Q-TOF]	Differential centrifugation|Filtration|Ultracenrifugation|Sucrose density gradient	22516433
A2M	2	Plasma	Mass spectrometry [LTQ]|Western blotting|Immunoelectron Microscopy	Filtration|Size exclusion|Sucrose density gradient	19028452
A2M	2	Plasma	Mass spectrometry [Q-TOF]	Differential centrifugation|Filtration|Ultracenrifugation|Sucrose density gradient	22516433
AFM	173	Plasma	Mass spectrometry [Q-TOF]	Differential centrifugation|Filtration|Ultracenrifugation|Sucrose density gradient	22516433
APCS	325	Plasma	Mass spectrometry [Q-TOF]	Differential centrifugation|Filtration|Ultracenrifugation|Sucrose density gradient	22516433
AGT	183	Plasma	Mass spectrometry [LTQ]|Western blotting|Immunoelectron Microscopy	Filtration|Size exclusion|Sucrose density gradient	19028452
AGT	183	Plasma	Mass spectrometry [Q-TOF]	Differential centrifugation|Filtration|Ultracenrifugation|Sucrose density gradient	22516433
SERPINA3	12	Plasma	Mass spectrometry [Q-TOF]	Differential centrifugation|Filtration|Ultracenrifugation|Sucrose density gradient	22516433
SERPINC1	462	Plasma	Mass spectrometry [Q-TOF]	Differential centrifugation|Filtration|Ultracenrifugation|Sucrose density gradient	22516433
APOA2	336	Plasma	Mass spectrometry [LTQ]|Western blotting|Immunoelectron Microscopy	Filtration|Size exclusion|Sucrose density gradient	19028452
APOA2	336	Plasma	Mass spectrometry [Q-TOF]	Differential centrifugation|Filtration|Ultracenrifugation|Sucrose density gradient	22516433
APOA4	337	Plasma	Mass spectrometry [Q-TOF]	Differential centrifugation|Filtration|Ultracenrifugation|Sucrose density gradient	22516433
APOB	338	Plasma	Mass spectrometry [LTQ]|Western blotting|Immunoelectron Microscopy	Filtration|Size exclusion|Sucrose density gradient	19028452
APOD	347	Plasma	Mass spectrometry [LTQ]|Western blotting|Immunoelectron Microscopy	Filtration|Size exclusion|Sucrose density gradient	19028452
APOE	348	Plasma	Mass spectrometry [LTQ]|Western blotting|Immunoelectron Microscopy	Filtration|Size exclusion|Sucrose density gradient	19028452
APOE	348	Plasma	Mass spectrometry [Q-TOF]	Differential centrifugation|Filtration|Ultracenrifugation|Sucrose density gradient	22516433
LRP1	4035	Plasma	Mass spectrometry [LTQ]|Western blotting|Immunoelectron Microscopy	Filtration|Size exclusion|Sucrose density gradient	19028452
RARS	5917	Plasma	Mass spectrometry [LTQ]|Western blotting|Immunoelectron Microscopy	Filtration|Size exclusion|Sucrose density gradient	19028452
SLC4A1	6521	Plasma	Mass spectrometry [Q-TOF]	Differential centrifugation|Filtration|Ultracenrifugation|Sucrose density gradient	22516433
CP	1356	Plasma	Mass spectrometry [Q-TOF]	Differential centrifugation|Filtration|Ultracenrifugation|Sucrose density gradient	22516433
CLTC	1213	Plasma	Mass spectrometry [LTQ]|Western blotting|Immunoelectron Microscopy	Filtration|Size exclusion|Sucrose density gradient	19028452
C1QB	713	Plasma	Mass spectrometry [LTQ]|Western blotting|Immunoelectron Microscopy	Filtration|Size exclusion|Sucrose density gradient	19028452
C1QB	713	Plasma	Mass spectrometry [Q-TOF]	Differential centrifugation|Filtration|Ultracenrifugation|Sucrose density gradient	22516433
C1QC	714	Plasma	Mass spectrometry [Q-TOF]	Differential centrifugation|Filtration|Ultracenrifugation|Sucrose density gradient	22516433
C1S	716	Plasma	Mass spectrometry [Q-TOF]	Differential centrifugation|Filtration|Ultracenrifugation|Sucrose density gradient	22516433
C3	718	Plasma	Mass spectrometry [LTQ]|Western blotting|Immunoelectron Microscopy	Filtration|Size exclusion|Sucrose density gradient	19028452
C3	718	Plasma	Mass spectrometry [Q-TOF]	Differential centrifugation|Filtration|Ultracenrifugation|Sucrose density gradient	22516433
C4A	720	Plasma	Mass spectrometry [LTQ]|Western blotting|Immunoelectron Microscopy	Filtration|Size exclusion|Sucrose density gradient	19028452
C4A	720	Plasma	Mass spectrometry [Q-TOF]	Differential centrifugation|Filtration|Ultracenrifugation|Sucrose density gradient	22516433
C4B	721	Plasma	Mass spectrometry [LTQ]|Western blotting|Immunoelectron Microscopy	Filtration|Size exclusion|Sucrose density gradient	19028452
C4B	721	Plasma	Mass spectrometry [Q-TOF]	Differential centrifugation|Filtration|Ultracenrifugation|Sucrose density gradient	22516433
C4BPA	722	Plasma	Mass spectrometry [LTQ]|Western blotting|Immunoelectron Microscopy	Filtration|Size exclusion|Sucrose density gradient	19028452
C4BPA	722	Plasma	Mass spectrometry [Q-TOF]	Differential centrifugation|Filtration|Ultracenrifugation|Sucrose density gradient	22516433
C4BPB	725	Plasma	Mass spectrometry [LTQ]|Western blotting|Immunoelectron Microscopy	Filtration|Size exclusion|Sucrose density gradient	19028452
C8G	733	Plasma	Mass spectrometry [Q-TOF]	Differential centrifugation|Filtration|Ultracenrifugation|Sucrose density gradient	22516433
C9	735	Plasma	Mass spectrometry [Q-TOF]	Differential centrifugation|Filtration|Ultracenrifugation|Sucrose density gradient	22516433
C8A	731	Plasma	Mass spectrometry [Q-TOF]	Differential centrifugation|Filtration|Ultracenrifugation|Sucrose density gradient	22516433
ANXA5	308	Plasma	FACS|ELISA	Differential centrifugation|Filtration	21741384
EGFR	1956	Serum	Western blotting	Differential centrifugation|Sucrose density gradient	19109410
STOM	2040	Plasma	Western blotting|Mass spectrometry [Q-TOF]	Differential centrifugation|Filtration|Ultracenrifugation|Sucrose density gradient	22516433
STOM	2040	Plasma	Mass spectrometry [Q-TOF]	Differential centrifugation|Filtration|Ultracenrifugation|Sucrose density gradient	22516433
CFH	3075	Plasma	Mass spectrometry [Q-TOF]	Differential centrifugation|Filtration|Ultracenrifugation|Sucrose density gradient	22516433
CFHR1	3078	Plasma	Mass spectrometry [Q-TOF]	Differential centrifugation|Filtration|Ultracenrifugation|Sucrose density gradient	22516433
F13A1	2162	Plasma	Mass spectrometry [Q-TOF]	Differential centrifugation|Filtration|Ultracenrifugation|Sucrose density gradient	22516433
FASLG	356	Plasma	Western blotting	Size exclusion|Ultracentrifugation|Immunobeads (CD3, CD19, CD56, CD83, PLAP)	17076679
FGA	2243	Plasma	Mass spectrometry [LTQ]|Western blotting|Immunoelectron Microscopy	Filtration|Size exclusion|Sucrose density gradient	19028452
FGA	2243	Plasma	Mass spectrometry [Q-TOF]	Differential centrifugation|Filtration|Ultracenrifugation|Sucrose density gradient	22516433
FGB	2244	Plasma	Mass spectrometry [LTQ]|Western blotting|Immunoelectron Microscopy	Filtration|Size exclusion|Sucrose density gradient	19028452
FGB	2244	Plasma	Mass spectrometry [Q-TOF]	Differential centrifugation|Filtration|Ultracenrifugation|Sucrose density gradient	22516433
FGG	2266	Plasma	Mass spectrometry [LTQ]|Western blotting|Immunoelectron Microscopy	Filtration|Size exclusion|Sucrose density gradient	19028452
FGG	2266	Plasma	Mass spectrometry [Q-TOF]	Differential centrifugation|Filtration|Ultracenrifugation|Sucrose density gradient	22516433
FN1	2335	Plasma	Mass spectrometry [LTQ]|Western blotting|Immunoelectron Microscopy	Filtration|Size exclusion|Sucrose density gradient	19028452
FN1	2335	Plasma	Mass spectrometry [Q-TOF]	Differential centrifugation|Filtration|Ultracenrifugation|Sucrose density gradient	22516433
ITGB1	3688	Plasma	Western blotting	Differential centrifugation|Filtration|Ultracenrifugation|Sucrose density gradient	22516433
GSN	2934	Plasma	Mass spectrometry [Q-TOF]	Differential centrifugation|Filtration|Ultracenrifugation|Sucrose density gradient	22516433
SLC2A1	6513	Plasma	Mass spectrometry [Q-TOF]	Differential centrifugation|Filtration|Ultracenrifugation|Sucrose density gradient	22516433
CFB	629	Plasma	Mass spectrometry [Q-TOF]	Differential centrifugation|Filtration|Ultracenrifugation|Sucrose density gradient	22516433
ORM1	5004	Plasma	Mass spectrometry [Q-TOF]	Differential centrifugation|Filtration|Ultracenrifugation|Sucrose density gradient	22516433
ORM2	5005	Plasma	Mass spectrometry [Q-TOF]	Differential centrifugation|Filtration|Ultracenrifugation|Sucrose density gradient	22516433
A1BG	1	Plasma	Mass spectrometry [Q-TOF]	Differential centrifugation|Filtration|Ultracenrifugation|Sucrose density gradient	22516433
AHSG	197	Plasma	Mass spectrometry [Q-TOF]	Differential centrifugation|Filtration|Ultracenrifugation|Sucrose density gradient	22516433
GC	2638	Plasma	Mass spectrometry [Q-TOF]	Differential centrifugation|Filtration|Ultracenrifugation|Sucrose density gradient	22516433
KRT1	3848	Plasma	Mass spectrometry [Q-TOF]	Differential centrifugation|Filtration|Ultracenrifugation|Sucrose density gradient	22516433
HP	3240	Plasma	Mass spectrometry [LTQ]|Western blotting|Immunoelectron Microscopy	Filtration|Size exclusion|Sucrose density gradient	19028452
HP	3240	Plasma	Mass spectrometry [Q-TOF]	Differential centrifugation|Filtration|Ultracenrifugation|Sucrose density gradient	22516433
HPR	3250	Plasma	Mass spectrometry [LTQ]|Western blotting|Immunoelectron Microscopy	Filtration|Size exclusion|Sucrose density gradient	19028452
HPR	3250	Plasma	Mass spectrometry [Q-TOF]	Differential centrifugation|Filtration|Ultracenrifugation|Sucrose density gradient	22516433
HSPA1A	3303	Plasma	Mass spectrometry [Q-TOF]	Differential centrifugation|Filtration|Ultracenrifugation|Sucrose density gradient	22516433
HSPA6	3310	Plasma	Mass spectrometry [Q-TOF]	Differential centrifugation|Filtration|Ultracenrifugation|Sucrose density gradient	22516433
HSPA7	3311	Plasma	Mass spectrometry [Q-TOF]	Differential centrifugation|Filtration|Ultracenrifugation|Sucrose density gradient	22516433
HSPA1L	3305	Plasma	Mass spectrometry [Q-TOF]	Differential centrifugation|Filtration|Ultracenrifugation|Sucrose density gradient	22516433
HBA1	3039	Plasma	Mass spectrometry [LTQ]|Western blotting|Immunoelectron Microscopy	Filtration|Size exclusion|Sucrose density gradient	19028452
HBA1	3039	Plasma	Mass spectrometry [Q-TOF]	Differential centrifugation|Filtration|Ultracenrifugation|Sucrose density gradient	22516433
HBA2	3040	Plasma	Mass spectrometry [LTQ]|Western blotting|Immunoelectron Microscopy	Filtration|Size exclusion|Sucrose density gradient	19028452
HBA2	3040	Plasma	Mass spectrometry [Q-TOF]	Differential centrifugation|Filtration|Ultracenrifugation|Sucrose density gradient	22516433
HBB	3043	Plasma	Mass spectrometry [LTQ]|Western blotting|Immunoelectron Microscopy	Filtration|Size exclusion|Sucrose density gradient	19028452
HBB	3043	Plasma	Mass spectrometry [Q-TOF]	Differential centrifugation|Filtration|Ultracenrifugation|Sucrose density gradient	22516433
HBD	3045	Plasma	Mass spectrometry [LTQ]|Western blotting|Immunoelectron Microscopy	Filtration|Size exclusion|Sucrose density gradient	19028452
HBD	3045	Plasma	Mass spectrometry [Q-TOF]	Differential centrifugation|Filtration|Ultracenrifugation|Sucrose density gradient	22516433
HBE1	3046	Plasma	Mass spectrometry [Q-TOF]	Differential centrifugation|Filtration|Ultracenrifugation|Sucrose density gradient	22516433
HBG2	3048	Plasma	Mass spectrometry [Q-TOF]	Differential centrifugation|Filtration|Ultracenrifugation|Sucrose density gradient	22516433
HPX	3263	Plasma	Mass spectrometry [Q-TOF]	Differential centrifugation|Filtration|Ultracenrifugation|Sucrose density gradient	22516433
HRG	3273	Plasma	Mass spectrometry [Q-TOF]	Differential centrifugation|Filtration|Ultracenrifugation|Sucrose density gradient	22516433
HLA-DRA	3122	Plasma	Western blotting|FACS|Immunoelectron Microscopy	Differential centrifugation|Filtration|Sucrose density gradient	15908444
HLA-E	3133	Plasma	Western blotting|FACS|Immunoelectron Microscopy	Differential centrifugation|Filtration|Sucrose density gradient	15908444
CD9	928	Plasma	Western blotting|FACS|Immunoelectron Microscopy	Differential centrifugation|Filtration|Sucrose density gradient	15908444
CD9	928	Plasma	Western blotting	Differential centrifugation|Filtration	21609964
CD9	928	Plasma	Western blotting	Differential centrifugation|Filtration|Ultracenrifugation|Sucrose density gradient	22516433
ITIH2	3698	Plasma	Mass spectrometry [Q-TOF]	Differential centrifugation|Filtration|Ultracenrifugation|Sucrose density gradient	22516433
ITIH1	3697	Plasma	Mass spectrometry [Q-TOF]	Differential centrifugation|Filtration|Ultracenrifugation|Sucrose density gradient	22516433
IGJ	3512	Plasma	Mass spectrometry [LTQ]|Western blotting|Immunoelectron Microscopy	Filtration|Size exclusion|Sucrose density gradient	19028452
LAMC1	3915	Plasma	Mass spectrometry [LTQ]|Western blotting|Immunoelectron Microscopy	Filtration|Size exclusion|Sucrose density gradient	19028452
ANPEP	290	Plasma	Western blotting	Differential centrifugation|Filtration|Ultracenrifugation|Sucrose density gradient	22516433
LPA	4018	Plasma	Mass spectrometry [LTQ]|Western blotting|Immunoelectron Microscopy	Filtration|Size exclusion|Sucrose density gradient	19028452
MBL2	4153	Plasma	Mass spectrometry [LTQ]|Western blotting|Immunoelectron Microscopy	Filtration|Size exclusion|Sucrose density gradient	19028452
CD63	967	Plasma	Western blotting|FACS|Immunoelectron Microscopy	Differential centrifugation|Filtration|Sucrose density gradient	15908444
CD63	967	Plasma	FACS|ELISA	Differential centrifugation|Filtration	21741384
CD63	967	Plasma	Western blotting	Differential centrifugation|Filtration|Ultracenrifugation|Sucrose density gradient	22516433
MYH9	4627	Plasma	Mass spectrometry [LTQ]|Western blotting|Immunoelectron Microscopy	Filtration|Size exclusion|Sucrose density gradient	19028452
PON1	5444	Plasma	Mass spectrometry [LTQ]|Western blotting|Immunoelectron Microscopy	Filtration|Size exclusion|Sucrose density gradient	19028452
PON1	5444	Plasma	Mass spectrometry [Q-TOF]	Differential centrifugation|Filtration|Ultracenrifugation|Sucrose density gradient	22516433
ALPP	250	Plasma	Western blotting	Size exclusion|Ultracentrifugation|Immunobeads (CD3, CD19, CD56, CD83, PLAP)	17076679
PLG	5340	Plasma	Mass spectrometry [Q-TOF]	Differential centrifugation|Filtration|Ultracenrifugation|Sucrose density gradient	22516433
PIGR	5284	Plasma	Mass spectrometry [LTQ]|Western blotting|Immunoelectron Microscopy	Filtration|Size exclusion|Sucrose density gradient	19028452
TTR	7276	Plasma	Mass spectrometry [LTQ]|Western blotting|Immunoelectron Microscopy	Filtration|Size exclusion|Sucrose density gradient	19028452
PFN1	5216	Plasma	Mass spectrometry [Q-TOF]	Differential centrifugation|Filtration|Ultracenrifugation|Sucrose density gradient	22516433
AMBP	259	Plasma	Mass spectrometry [Q-TOF]	Differential centrifugation|Filtration|Ultracenrifugation|Sucrose density gradient	22516433
PROS1	5627	Plasma	Mass spectrometry [LTQ]|Western blotting|Immunoelectron Microscopy	Filtration|Size exclusion|Sucrose density gradient	19028452
PROS1	5627	Plasma	Mass spectrometry [Q-TOF]	Differential centrifugation|Filtration|Ultracenrifugation|Sucrose density gradient	22516433
F2	2147	Plasma	Mass spectrometry [Q-TOF]	Differential centrifugation|Filtration|Ultracenrifugation|Sucrose density gradient	22516433
BCHE	590	Plasma	Mass spectrometry [Q-TOF]	Differential centrifugation|Filtration|Ultracenrifugation|Sucrose density gradient	22516433
CLU	1191	Plasma	Mass spectrometry [LTQ]|Western blotting|Immunoelectron Microscopy	Filtration|Size exclusion|Sucrose density gradient	19028452
CLU	1191	Plasma	Western blotting|Mass spectrometry [Q-TOF]	Differential centrifugation|Filtration|Ultracenrifugation|Sucrose density gradient	22516433
CLU	1191	Plasma	Mass spectrometry [Q-TOF]	Differential centrifugation|Filtration|Ultracenrifugation|Sucrose density gradient	22516433
EPCAM	4072	Serum	Western blotting|467microRNA Array	Ultracentrifugation|Immunobeads (EpCAM)	18589210
THBS1	7057	Plasma	Mass spectrometry [LTQ]|Western blotting|Immunoelectron Microscopy	Filtration|Size exclusion|Sucrose density gradient	19028452
TTN	7273	Plasma	Mass spectrometry [LTQ]|Western blotting|Immunoelectron Microscopy	Filtration|Size exclusion|Sucrose density gradient	19028452
TF	7018	Plasma	Mass spectrometry [Q-TOF]	Differential centrifugation|Filtration|Ultracenrifugation|Sucrose density gradient	22516433
TFRC	7037	Plasma	Western blotting|FACS|Immunoelectron Microscopy	Differential centrifugation|Filtration|Sucrose density gradient	15908444
TFRC	7037	Plasma	Mass spectrometry [Q-TOF]	Differential centrifugation|Filtration|Ultracenrifugation|Sucrose density gradient	22516433
TGFB1	7040	Plasma	FACS|ELISA	Differential centrifugation|Filtration	21741384
TGFB1	7040	Plasma	Mass spectrometry [Q-TOF]	Differential centrifugation|Filtration|Ultracenrifugation|Sucrose density gradient	22516433
TGFB1	7040	Serum	Western blotting	Differential centrifugation|Sucrose density gradient	19109410
RPS27A	6233	Plasma	Mass spectrometry [Q-TOF]	Differential centrifugation|Filtration|Ultracenrifugation|Sucrose density gradient	22516433
VTN	7448	Plasma	Mass spectrometry [LTQ]|Western blotting|Immunoelectron Microscopy	Filtration|Size exclusion|Sucrose density gradient	19028452
VTN	7448	Plasma	Mass spectrometry [Q-TOF]	Differential centrifugation|Filtration|Ultracenrifugation|Sucrose density gradient	22516433
VWF	7450	Plasma	Mass spectrometry [LTQ]|Western blotting|Immunoelectron Microscopy	Filtration|Size exclusion|Sucrose density gradient	19028452
C1R	715	Plasma	Mass spectrometry [LTQ]|Western blotting|Immunoelectron Microscopy	Filtration|Size exclusion|Sucrose density gradient	19028452
C1R	715	Plasma	Mass spectrometry [Q-TOF]	Differential centrifugation|Filtration|Ultracenrifugation|Sucrose density gradient	22516433
KNG1	3827	Plasma	Mass spectrometry [Q-TOF]	Differential centrifugation|Filtration|Ultracenrifugation|Sucrose density gradient	22516433
SERPINF2	5345	Plasma	Mass spectrometry [Q-TOF]	Differential centrifugation|Filtration|Ultracenrifugation|Sucrose density gradient	22516433
PRSS1	5644	Plasma	Mass spectrometry [Q-TOF]	Differential centrifugation|Filtration|Ultracenrifugation|Sucrose density gradient	22516433
GRIPAP1	56850	Plasma	Mass spectrometry [Q-TOF]	Differential centrifugation|Filtration|Ultracenrifugation|Sucrose density gradient	22516433
LAMP2	3920	Plasma	Western blotting|FACS|Immunoelectron Microscopy	Differential centrifugation|Filtration|Sucrose density gradient	15908444
MSN	4478	Plasma	Western blotting|Mass spectrometry [Q-TOF]	Differential centrifugation|Filtration|Ultracenrifugation|Sucrose density gradient	22516433
MSN	4478	Plasma	Mass spectrometry [Q-TOF]	Differential centrifugation|Filtration|Ultracenrifugation|Sucrose density gradient	22516433
SERPINA1	5265	Plasma	Mass spectrometry [LTQ]|Western blotting|Immunoelectron Microscopy	Filtration|Size exclusion|Sucrose density gradient	19028452
APOA1	335	Plasma	Mass spectrometry [Q-TOF]	Differential centrifugation|Filtration|Ultracenrifugation|Sucrose density gradient	22516433
RELN	5649	Plasma	Mass spectrometry [LTQ]|Western blotting|Immunoelectron Microscopy	Filtration|Size exclusion|Sucrose density gradient	19028452
MASP1	5648	Plasma	Mass spectrometry [LTQ]|Western blotting|Immunoelectron Microscopy	Filtration|Size exclusion|Sucrose density gradient	19028452
PRDX2	7001	Plasma	Mass spectrometry [LTQ]|Western blotting|Immunoelectron Microscopy	Filtration|Size exclusion|Sucrose density gradient	19028452
ITIH4	3700	Plasma	Mass spectrometry [Q-TOF]	Differential centrifugation|Filtration|Ultracenrifugation|Sucrose density gradient	22516433
LGALS3BP	3959	Plasma	Mass spectrometry [LTQ]|Western blotting|Immunoelectron Microscopy	Filtration|Size exclusion|Sucrose density gradient	19028452
LGALS3BP	3959	Plasma	Western blotting|Mass spectrometry [Q-TOF]	Differential centrifugation|Filtration|Ultracenrifugation|Sucrose density gradient	22516433
FCN1	2219	Plasma	Mass spectrometry [LTQ]|Western blotting|Immunoelectron Microscopy	Filtration|Size exclusion|Sucrose density gradient	19028452
CLTCL1	8218	Plasma	Mass spectrometry [LTQ]|Western blotting|Immunoelectron Microscopy	Filtration|Size exclusion|Sucrose density gradient	19028452
ZNF177	7730	Plasma	Mass spectrometry [Q-TOF]	Differential centrifugation|Filtration|Ultracenrifugation|Sucrose density gradient	22516433
YWHAZ	7534	Plasma	Mass spectrometry [Q-TOF]	Differential centrifugation|Filtration|Ultracenrifugation|Sucrose density gradient	22516433
TSG101	7251	Plasma	Western blotting	Differential centrifugation|Filtration|Ultracenrifugation|Sucrose density gradient	22516433
MMRN1	22915	Plasma	Mass spectrometry [LTQ]|Western blotting|Immunoelectron Microscopy	Filtration|Size exclusion|Sucrose density gradient	19028452
PPARG	5468	Plasma	Mass spectrometry [LTQ]|Western blotting|Immunoelectron Microscopy	Filtration|Size exclusion|Sucrose density gradient	19028452
FCN2	2220	Plasma	Mass spectrometry [LTQ]|Western blotting|Immunoelectron Microscopy	Filtration|Size exclusion|Sucrose density gradient	19028452
FCN2	2220	Plasma	Mass spectrometry [Q-TOF]	Differential centrifugation|Filtration|Ultracenrifugation|Sucrose density gradient	22516433
PSMC5	5705	Plasma	Mass spectrometry [Q-TOF]	Differential centrifugation|Filtration|Ultracenrifugation|Sucrose density gradient	22516433
SDCBP	6386	Plasma	Mass spectrometry [Q-TOF]	Differential centrifugation|Filtration|Ultracenrifugation|Sucrose density gradient	22516433
CD5L	922	Plasma	Mass spectrometry [LTQ]|Western blotting|Immunoelectron Microscopy	Filtration|Size exclusion|Sucrose density gradient	19028452
CD5L	922	Plasma	Western blotting|Mass spectrometry [Q-TOF]	Differential centrifugation|Filtration|Ultracenrifugation|Sucrose density gradient	22516433
CD5L	922	Plasma	Mass spectrometry [Q-TOF]	Differential centrifugation|Filtration|Ultracenrifugation|Sucrose density gradient	22516433
CLIC1	1192	Plasma	Western blotting|Mass spectrometry [Q-TOF]	Differential centrifugation|Filtration|Ultracenrifugation|Sucrose density gradient	22516433
CLIC1	1192	Plasma	Mass spectrometry [Q-TOF]	Differential centrifugation|Filtration|Ultracenrifugation|Sucrose density gradient	22516433
APOL1	8542	Plasma	Mass spectrometry [LTQ]|Western blotting|Immunoelectron Microscopy	Filtration|Size exclusion|Sucrose density gradient	19028452
APOL1	8542	Plasma	Mass spectrometry [Q-TOF]	Differential centrifugation|Filtration|Ultracenrifugation|Sucrose density gradient	22516433
PRG4	10216	Plasma	Mass spectrometry [LTQ]|Western blotting|Immunoelectron Microscopy	Filtration|Size exclusion|Sucrose density gradient	19028452
FCN3	8547	Plasma	Mass spectrometry [LTQ]|Western blotting|Immunoelectron Microscopy	Filtration|Size exclusion|Sucrose density gradient	19028452
FCN3	8547	Plasma	Western blotting|Mass spectrometry [Q-TOF]	Differential centrifugation|Filtration|Ultracenrifugation|Sucrose density gradient	22516433
FCN3	8547	Plasma	Mass spectrometry [Q-TOF]	Differential centrifugation|Filtration|Ultracenrifugation|Sucrose density gradient	22516433
MASP2	10747	Plasma	Mass spectrometry [LTQ]|Western blotting|Immunoelectron Microscopy	Filtration|Size exclusion|Sucrose density gradient	19028452
CFHR3	10878	Plasma	Mass spectrometry [Q-TOF]	Differential centrifugation|Filtration|Ultracenrifugation|Sucrose density gradient	22516433
CD274	29126	Plasma	Western blotting	Size exclusion|Ultracentrifugation|Immunobeads (CD3, CD19, CD56, CD83, PLAP)	17076679
CIB2	10518	Plasma	Mass spectrometry [Q-TOF]	Differential centrifugation|Filtration|Ultracenrifugation|Sucrose density gradient	22516433
DDX21	9188	Plasma	Mass spectrometry [LTQ]|Western blotting|Immunoelectron Microscopy	Filtration|Size exclusion|Sucrose density gradient	19028452
SERPING1	710	Plasma	Mass spectrometry [LTQ]|Western blotting|Immunoelectron Microscopy	Filtration|Size exclusion|Sucrose density gradient	19028452
SERPING1	710	Plasma	Mass spectrometry [Q-TOF]	Differential centrifugation|Filtration|Ultracenrifugation|Sucrose density gradient	22516433
FLOT1	10211	Plasma	Western blotting	Differential centrifugation|Filtration|Ultracenrifugation|Sucrose density gradient	22516433
ITGA2B	3674	Plasma	Western blotting|FACS|Immunoelectron Microscopy	Differential centrifugation|Filtration|Sucrose density gradient	15908444
ITGA2B	3674	Plasma	Mass spectrometry [LTQ]|Western blotting|Immunoelectron Microscopy	Filtration|Size exclusion|Sucrose density gradient	19028452
ITGA2B	3674	Plasma	Mass spectrometry [Q-TOF]	Differential centrifugation|Filtration|Ultracenrifugation|Sucrose density gradient	22516433
UBB	7314	Plasma	Mass spectrometry [Q-TOF]	Differential centrifugation|Filtration|Ultracenrifugation|Sucrose density gradient	22516433
HSPA1B	3304	Plasma	Mass spectrometry [Q-TOF]	Differential centrifugation|Filtration|Ultracenrifugation|Sucrose density gradient	22516433
PEBP1	5037	Plasma	Mass spectrometry [Q-TOF]	Differential centrifugation|Filtration|Ultracenrifugation|Sucrose density gradient	22516433
UBC	7316	Plasma	Mass spectrometry [Q-TOF]	Differential centrifugation|Filtration|Ultracenrifugation|Sucrose density gradient	22516433
HSPA2	3306	Plasma	Mass spectrometry [Q-TOF]	Differential centrifugation|Filtration|Ultracenrifugation|Sucrose density gradient	22516433
PZP	5858	Plasma	Mass spectrometry [Q-TOF]	Differential centrifugation|Filtration|Ultracenrifugation|Sucrose density gradient	22516433
MSH6	2956	Plasma	Mass spectrometry [LTQ]|Western blotting|Immunoelectron Microscopy	Filtration|Size exclusion|Sucrose density gradient	19028452
HSPA8	3312	Plasma	Mass spectrometry [Q-TOF]	Differential centrifugation|Filtration|Ultracenrifugation|Sucrose density gradient	22516433
HSPA8	3312	Serum	Western blotting	Differential centrifugation|Sucrose density gradient	19109410
CD163L1	283316	Plasma	Mass spectrometry [LTQ]|Western blotting|Immunoelectron Microscopy	Filtration|Size exclusion|Sucrose density gradient	19028452
COLEC10	10584	Plasma	Mass spectrometry [LTQ]|Western blotting|Immunoelectron Microscopy	Filtration|Size exclusion|Sucrose density gradient	19028452
TMPRSS13	84000	Plasma	Mass spectrometry [Q-TOF]	Differential centrifugation|Filtration|Ultracenrifugation|Sucrose density gradient	22516433
CD81	975	Plasma	Western blotting|FACS|Immunoelectron Microscopy	Differential centrifugation|Filtration|Sucrose density gradient	15908444
CD81	975	Plasma	Western blotting	Differential centrifugation|Filtration|Ultracenrifugation|Sucrose density gradient	22516433
UBA52	7311	Plasma	Mass spectrometry [Q-TOF]	Differential centrifugation|Filtration|Ultracenrifugation|Sucrose density gradient	22516433
ABCA7	10347	Plasma	Mass spectrometry [LTQ]|Western blotting|Immunoelectron Microscopy	Filtration|Size exclusion|Sucrose density gradient	19028452
SYNE1	23345	Plasma	Mass spectrometry [LTQ]|Western blotting|Immunoelectron Microscopy	Filtration|Size exclusion|Sucrose density gradient	19028452
NIN	51199	Plasma	Mass spectrometry [LTQ]|Western blotting|Immunoelectron Microscopy	Filtration|Size exclusion|Sucrose density gradient	19028452
CCPG1	9236	Plasma	Mass spectrometry [LTQ]|Western blotting|Immunoelectron Microscopy	Filtration|Size exclusion|Sucrose density gradient	19028452
DNPEP	23549	Plasma	Mass spectrometry [Q-TOF]	Differential centrifugation|Filtration|Ultracenrifugation|Sucrose density gradient	22516433
NIPBL	25836	Plasma	Mass spectrometry [LTQ]|Western blotting|Immunoelectron Microscopy	Filtration|Size exclusion|Sucrose density gradient	19028452
DNAH7	56171	Plasma	Mass spectrometry [LTQ]|Western blotting|Immunoelectron Microscopy	Filtration|Size exclusion|Sucrose density gradient	19028452
FCGBP	8857	Plasma	Mass spectrometry [LTQ]|Western blotting|Immunoelectron Microscopy	Filtration|Size exclusion|Sucrose density gradient	19028452
ZBTB38	253461	Plasma	Mass spectrometry [Q-TOF]	Differential centrifugation|Filtration|Ultracenrifugation|Sucrose density gradient	22516433
EIF2A	83939	Plasma	Mass spectrometry [Q-TOF]	Differential centrifugation|Filtration|Ultracenrifugation|Sucrose density gradient	22516433
CPN2	1370	Plasma	Mass spectrometry [Q-TOF]	Differential centrifugation|Filtration|Ultracenrifugation|Sucrose density gradient	22516433
EXOC4	60412	Plasma	Mass spectrometry [LTQ]|Western blotting|Immunoelectron Microscopy	Filtration|Size exclusion|Sucrose density gradient	19028452
POTEE	445582	Plasma	Mass spectrometry [Q-TOF]	Differential centrifugation|Filtration|Ultracenrifugation|Sucrose density gradient	22516433
RPS27AP16	643358	Plasma	Mass spectrometry [Q-TOF]	Differential centrifugation|Filtration|Ultracenrifugation|Sucrose density gradient	22516433
ACSM1	116285	Plasma	Mass spectrometry [Q-TOF]	Differential centrifugation|Filtration|Ultracenrifugation|Sucrose density gradient	22516433
PRSS3P2	154754	Plasma	Mass spectrometry [Q-TOF]	Differential centrifugation|Filtration|Ultracenrifugation|Sucrose density gradient	22516433
CPSF3L	54973	Plasma	Mass spectrometry [Q-TOF]	Differential centrifugation|Filtration|Ultracenrifugation|Sucrose density gradient	22516433
GRIN1	2902	Plasma	Mass spectrometry [LTQ]|Western blotting|Immunoelectron Microscopy	Filtration|Size exclusion|Sucrose density gradient	19028452
ANGPTL4	51129	Plasma	Mass spectrometry [Q-TOF]	Differential centrifugation|Filtration|Ultracenrifugation|Sucrose density gradient	22516433
LRP1B	53353	Plasma	Mass spectrometry [LTQ]|Western blotting|Immunoelectron Microscopy	Filtration|Size exclusion|Sucrose density gradient	19028452
HCN3	57657	Plasma	Mass spectrometry [LTQ]|Western blotting|Immunoelectron Microscopy	Filtration|Size exclusion|Sucrose density gradient	19028452
HRNR	388697	Plasma	Mass spectrometry [LTQ]|Western blotting|Immunoelectron Microscopy	Filtration|Size exclusion|Sucrose density gradient	19028452
KDM4D	55693	Plasma	Mass spectrometry [Q-TOF]	Differential centrifugation|Filtration|Ultracenrifugation|Sucrose density gradient	22516433
POTEKP	440915	Plasma	Mass spectrometry [LTQ]|Western blotting|Immunoelectron Microscopy	Filtration|Size exclusion|Sucrose density gradient	19028452
OAZ3	51686	Plasma	Mass spectrometry [Q-TOF]	Differential centrifugation|Filtration|Ultracenrifugation|Sucrose density gradient	22516433
POTEF	728378	Plasma	Mass spectrometry [Q-TOF]	Differential centrifugation|Filtration|Ultracenrifugation|Sucrose density gradient	22516433
RPS27AP11	728590	Plasma	Mass spectrometry [Q-TOF]	Differential centrifugation|Filtration|Ultracenrifugation|Sucrose density gradient	22516433
RPS27AP12	100130446	Plasma	Mass spectrometry [Q-TOF]	Differential centrifugation|Filtration|Ultracenrifugation|Sucrose density gradient	22516433
A1BG	1	Plasma	Mass spectrometry [Orbitrap Velos]|Western blotting	Differential centrifugation|Filtration|Ultracentrifugation	http://onlinelibrary.wiley.com/doi/10.1002/pmic.201300282/abstract
A2M	2	Plasma	Mass spectrometry [Orbitrap Velos]|Western blotting	Differential centrifugation|Filtration|Ultracentrifugation	http://onlinelibrary.wiley.com/doi/10.1002/pmic.201300282/abstract
A2M	2	Plasma	Mass spectrometry [Orbitrap Velos]|Western blotting	Differential centrifugation|Filtration|Ultracentrifugation|Optiprep density gradient	http://onlinelibrary.wiley.com/doi/10.1002/pmic.201300282/abstract
A2M	2	Plasma	Mass spectrometry [Orbitrap Velos]|Western blotting	Differential centrifugation|Filtration|Ultracentrifugation|Immunobeads (EpCAM)	http://onlinelibrary.wiley.com/doi/10.1002/pmic.201300282/abstract
ACTA1	58	Plasma	Mass spectrometry [Orbitrap Velos]|Western blotting	Differential centrifugation|Filtration|Ultracentrifugation|Optiprep density gradient	http://onlinelibrary.wiley.com/doi/10.1002/pmic.201300282/abstract
ACTA2	59	Plasma	Mass spectrometry [Orbitrap Velos]|Western blotting	Differential centrifugation|Filtration|Ultracentrifugation|Optiprep density gradient	http://onlinelibrary.wiley.com/doi/10.1002/pmic.201300282/abstract
ACTB	60	Plasma	Mass spectrometry [Orbitrap Velos]|Western blotting	Differential centrifugation|Filtration|Ultracentrifugation|Optiprep density gradient	http://onlinelibrary.wiley.com/doi/10.1002/pmic.201300282/abstract
ACTBL2	345651	Plasma	Mass spectrometry [Orbitrap Velos]|Western blotting	Differential centrifugation|Filtration|Ultracentrifugation|Optiprep density gradient	http://onlinelibrary.wiley.com/doi/10.1002/pmic.201300282/abstract
ACTC1	70	Plasma	Mass spectrometry [Orbitrap Velos]|Western blotting	Differential centrifugation|Filtration|Ultracentrifugation|Optiprep density gradient	http://onlinelibrary.wiley.com/doi/10.1002/pmic.201300282/abstract
ACTG1	71	Plasma	Mass spectrometry [Orbitrap Velos]|Western blotting	Differential centrifugation|Filtration|Ultracentrifugation|Optiprep density gradient	http://onlinelibrary.wiley.com/doi/10.1002/pmic.201300282/abstract
ACTG2	72	Plasma	Mass spectrometry [Orbitrap Velos]|Western blotting	Differential centrifugation|Filtration|Ultracentrifugation|Optiprep density gradient	http://onlinelibrary.wiley.com/doi/10.1002/pmic.201300282/abstract
ACTN1	87	Plasma	Mass spectrometry [Orbitrap Velos]|Western blotting	Differential centrifugation|Filtration|Ultracentrifugation|Optiprep density gradient	http://onlinelibrary.wiley.com/doi/10.1002/pmic.201300282/abstract
ACTN4	81	Plasma	Mass spectrometry [Orbitrap Velos]|Western blotting	Differential centrifugation|Filtration|Ultracentrifugation|Optiprep density gradient	http://onlinelibrary.wiley.com/doi/10.1002/pmic.201300282/abstract
ACTR5	79913	Plasma	Mass spectrometry [Orbitrap Velos]|Western blotting	Differential centrifugation|Filtration|Ultracentrifugation	http://onlinelibrary.wiley.com/doi/10.1002/pmic.201300282/abstract
AHSG	197	Plasma	Mass spectrometry [Orbitrap Velos]|Western blotting	Differential centrifugation|Filtration|Ultracentrifugation|Immunobeads (EpCAM)	http://onlinelibrary.wiley.com/doi/10.1002/pmic.201300282/abstract
ALB	213	Plasma	Mass spectrometry [Orbitrap Velos]|Western blotting	Differential centrifugation|Filtration|Ultracentrifugation	http://onlinelibrary.wiley.com/doi/10.1002/pmic.201300282/abstract
ALB	213	Plasma	Mass spectrometry [Orbitrap Velos]|Western blotting	Differential centrifugation|Filtration|Ultracentrifugation|Optiprep density gradient	http://onlinelibrary.wiley.com/doi/10.1002/pmic.201300282/abstract
ALB	213	Plasma	Mass spectrometry [Orbitrap Velos]|Western blotting	Differential centrifugation|Filtration|Ultracentrifugation|Immunobeads (EpCAM)	http://onlinelibrary.wiley.com/doi/10.1002/pmic.201300282/abstract
APCS	325	Plasma	Mass spectrometry [Orbitrap Velos]|Western blotting	Differential centrifugation|Filtration|Ultracentrifugation	http://onlinelibrary.wiley.com/doi/10.1002/pmic.201300282/abstract
APOA1	335	Plasma	Mass spectrometry [Orbitrap Velos]|Western blotting	Differential centrifugation|Filtration|Ultracentrifugation	http://onlinelibrary.wiley.com/doi/10.1002/pmic.201300282/abstract
APOA1	335	Plasma	Mass spectrometry [Orbitrap Velos]|Western blotting	Differential centrifugation|Filtration|Ultracentrifugation|Optiprep density gradient	http://onlinelibrary.wiley.com/doi/10.1002/pmic.201300282/abstract
APOB	338	Plasma	Mass spectrometry [Orbitrap Velos]|Western blotting	Differential centrifugation|Filtration|Ultracentrifugation|Optiprep density gradient	http://onlinelibrary.wiley.com/doi/10.1002/pmic.201300282/abstract
APOB	338	Plasma	Mass spectrometry [Orbitrap Velos]|Western blotting	Differential centrifugation|Filtration|Ultracentrifugation|Immunobeads (EpCAM)	http://onlinelibrary.wiley.com/doi/10.1002/pmic.201300282/abstract
APOE	348	Plasma	Mass spectrometry [Orbitrap Velos]|Western blotting	Differential centrifugation|Filtration|Ultracentrifugation	http://onlinelibrary.wiley.com/doi/10.1002/pmic.201300282/abstract
APOE	348	Plasma	Mass spectrometry [Orbitrap Velos]|Western blotting	Differential centrifugation|Filtration|Ultracentrifugation|Immunobeads (EpCAM)	http://onlinelibrary.wiley.com/doi/10.1002/pmic.201300282/abstract
APOL1	8542	Plasma	Mass spectrometry [Orbitrap Velos]|Western blotting	Differential centrifugation|Filtration|Ultracentrifugation|Optiprep density gradient	http://onlinelibrary.wiley.com/doi/10.1002/pmic.201300282/abstract
ARG1	383	Plasma	Mass spectrometry [Orbitrap Velos]|Western blotting	Differential centrifugation|Filtration|Ultracentrifugation	http://onlinelibrary.wiley.com/doi/10.1002/pmic.201300282/abstract
ATP1A1	476	Plasma	Mass spectrometry [Orbitrap Velos]|Western blotting	Differential centrifugation|Filtration|Ultracentrifugation|Optiprep density gradient	http://onlinelibrary.wiley.com/doi/10.1002/pmic.201300282/abstract
ATP1A2	477	Plasma	Mass spectrometry [Orbitrap Velos]|Western blotting	Differential centrifugation|Filtration|Ultracentrifugation|Optiprep density gradient	http://onlinelibrary.wiley.com/doi/10.1002/pmic.201300282/abstract
ATP1A3	478	Plasma	Mass spectrometry [Orbitrap Velos]|Western blotting	Differential centrifugation|Filtration|Ultracentrifugation|Optiprep density gradient	http://onlinelibrary.wiley.com/doi/10.1002/pmic.201300282/abstract
ATP2A3	489	Plasma	Mass spectrometry [Orbitrap Velos]|Western blotting	Differential centrifugation|Filtration|Ultracentrifugation|Optiprep density gradient	http://onlinelibrary.wiley.com/doi/10.1002/pmic.201300282/abstract
BCAM	4059	Plasma	Mass spectrometry [Orbitrap Velos]|Western blotting	Differential centrifugation|Filtration|Ultracentrifugation|Optiprep density gradient	http://onlinelibrary.wiley.com/doi/10.1002/pmic.201300282/abstract
C1QB	713	Plasma	Mass spectrometry [Orbitrap Velos]|Western blotting	Differential centrifugation|Filtration|Ultracentrifugation	http://onlinelibrary.wiley.com/doi/10.1002/pmic.201300282/abstract
C1QC	714	Plasma	Mass spectrometry [Orbitrap Velos]|Western blotting	Differential centrifugation|Filtration|Ultracentrifugation	http://onlinelibrary.wiley.com/doi/10.1002/pmic.201300282/abstract
C1QC	714	Plasma	Mass spectrometry [Orbitrap Velos]|Western blotting	Differential centrifugation|Filtration|Ultracentrifugation|Optiprep density gradient	http://onlinelibrary.wiley.com/doi/10.1002/pmic.201300282/abstract
C1R	715	Plasma	Mass spectrometry [Orbitrap Velos]|Western blotting	Differential centrifugation|Filtration|Ultracentrifugation|Optiprep density gradient	http://onlinelibrary.wiley.com/doi/10.1002/pmic.201300282/abstract
C1S	716	Plasma	Mass spectrometry [Orbitrap Velos]|Western blotting	Differential centrifugation|Filtration|Ultracentrifugation	http://onlinelibrary.wiley.com/doi/10.1002/pmic.201300282/abstract
C1S	716	Plasma	Mass spectrometry [Orbitrap Velos]|Western blotting	Differential centrifugation|Filtration|Ultracentrifugation|Optiprep density gradient	http://onlinelibrary.wiley.com/doi/10.1002/pmic.201300282/abstract
C3	718	Plasma	Mass spectrometry [Orbitrap Velos]|Western blotting	Differential centrifugation|Filtration|Ultracentrifugation	http://onlinelibrary.wiley.com/doi/10.1002/pmic.201300282/abstract
C3	718	Plasma	Mass spectrometry [Orbitrap Velos]|Western blotting	Differential centrifugation|Filtration|Ultracentrifugation|Optiprep density gradient	http://onlinelibrary.wiley.com/doi/10.1002/pmic.201300282/abstract
C4A	720	Plasma	Mass spectrometry [Orbitrap Velos]|Western blotting	Differential centrifugation|Filtration|Ultracentrifugation|Optiprep density gradient	http://onlinelibrary.wiley.com/doi/10.1002/pmic.201300282/abstract
C4B	721	Plasma	Mass spectrometry [Orbitrap Velos]|Western blotting	Differential centrifugation|Filtration|Ultracentrifugation|Optiprep density gradient	http://onlinelibrary.wiley.com/doi/10.1002/pmic.201300282/abstract
C4B_2	100293534	Plasma	Mass spectrometry [Orbitrap Velos]|Western blotting	Differential centrifugation|Filtration|Ultracentrifugation|Optiprep density gradient	http://onlinelibrary.wiley.com/doi/10.1002/pmic.201300282/abstract
C4BPA	722	Plasma	Mass spectrometry [Orbitrap Velos]|Western blotting	Differential centrifugation|Filtration|Ultracentrifugation|Optiprep density gradient	http://onlinelibrary.wiley.com/doi/10.1002/pmic.201300282/abstract
C6	729	Plasma	Mass spectrometry [Orbitrap Velos]|Western blotting	Differential centrifugation|Filtration|Ultracentrifugation|Optiprep density gradient	http://onlinelibrary.wiley.com/doi/10.1002/pmic.201300282/abstract
CALML3	810	Plasma	Mass spectrometry [Orbitrap Velos]|Western blotting	Differential centrifugation|Filtration|Ultracentrifugation|Optiprep density gradient	http://onlinelibrary.wiley.com/doi/10.1002/pmic.201300282/abstract
CALML5	51806	Plasma	Mass spectrometry [Orbitrap Velos]|Western blotting	Differential centrifugation|Filtration|Ultracentrifugation	http://onlinelibrary.wiley.com/doi/10.1002/pmic.201300282/abstract
CALML5	51806	Plasma	Mass spectrometry [Orbitrap Velos]|Western blotting	Differential centrifugation|Filtration|Ultracentrifugation|Optiprep density gradient	http://onlinelibrary.wiley.com/doi/10.1002/pmic.201300282/abstract
CAPZA2	830	Plasma	Mass spectrometry [Orbitrap Velos]|Western blotting	Differential centrifugation|Filtration|Ultracentrifugation|Optiprep density gradient	http://onlinelibrary.wiley.com/doi/10.1002/pmic.201300282/abstract
CAT	847	Plasma	Mass spectrometry [Orbitrap Velos]|Western blotting	Differential centrifugation|Filtration|Ultracentrifugation	http://onlinelibrary.wiley.com/doi/10.1002/pmic.201300282/abstract
CD5L	922	Plasma	Mass spectrometry [Orbitrap Velos]|Western blotting	Differential centrifugation|Filtration|Ultracentrifugation	http://onlinelibrary.wiley.com/doi/10.1002/pmic.201300282/abstract
CD5L	922	Plasma	Mass spectrometry [Orbitrap Velos]|Western blotting	Differential centrifugation|Filtration|Ultracentrifugation|Optiprep density gradient	http://onlinelibrary.wiley.com/doi/10.1002/pmic.201300282/abstract
CFB	629	Plasma	Mass spectrometry [Orbitrap Velos]|Western blotting	Differential centrifugation|Filtration|Ultracentrifugation	http://onlinelibrary.wiley.com/doi/10.1002/pmic.201300282/abstract
CFB	629	Plasma	Mass spectrometry [Orbitrap Velos]|Western blotting	Differential centrifugation|Filtration|Ultracentrifugation|Optiprep density gradient	http://onlinelibrary.wiley.com/doi/10.1002/pmic.201300282/abstract
CFL1	1072	Plasma	Mass spectrometry [Orbitrap Velos]|Western blotting	Differential centrifugation|Filtration|Ultracentrifugation|Optiprep density gradient	http://onlinelibrary.wiley.com/doi/10.1002/pmic.201300282/abstract
CLIC1	1192	Plasma	Mass spectrometry [Orbitrap Velos]|Western blotting	Differential centrifugation|Filtration|Ultracentrifugation|Optiprep density gradient	http://onlinelibrary.wiley.com/doi/10.1002/pmic.201300282/abstract
CLU	1191	Plasma	Mass spectrometry [Orbitrap Velos]|Western blotting	Differential centrifugation|Filtration|Ultracentrifugation|Optiprep density gradient	http://onlinelibrary.wiley.com/doi/10.1002/pmic.201300282/abstract
CP	1356	Plasma	Mass spectrometry [Orbitrap Velos]|Western blotting	Differential centrifugation|Filtration|Ultracentrifugation	http://onlinelibrary.wiley.com/doi/10.1002/pmic.201300282/abstract
CSTA	1475	Plasma	Mass spectrometry [Orbitrap Velos]|Western blotting	Differential centrifugation|Filtration|Ultracentrifugation|Optiprep density gradient	http://onlinelibrary.wiley.com/doi/10.1002/pmic.201300282/abstract
CSTB	1476	Plasma	Mass spectrometry [Orbitrap Velos]|Western blotting	Differential centrifugation|Filtration|Ultracentrifugation|Optiprep density gradient	http://onlinelibrary.wiley.com/doi/10.1002/pmic.201300282/abstract
DBI	1622	Plasma	Mass spectrometry [Orbitrap Velos]|Western blotting	Differential centrifugation|Filtration|Ultracentrifugation|Optiprep density gradient	http://onlinelibrary.wiley.com/doi/10.1002/pmic.201300282/abstract
DCD	117159	Plasma	Mass spectrometry [Orbitrap Velos]|Western blotting	Differential centrifugation|Filtration|Ultracentrifugation	http://onlinelibrary.wiley.com/doi/10.1002/pmic.201300282/abstract
DCD	117159	Plasma	Mass spectrometry [Orbitrap Velos]|Western blotting	Differential centrifugation|Filtration|Ultracentrifugation|Optiprep density gradient	http://onlinelibrary.wiley.com/doi/10.1002/pmic.201300282/abstract
DCD	117159	Plasma	Mass spectrometry [Orbitrap Velos]|Western blotting	Differential centrifugation|Filtration|Ultracentrifugation|Immunobeads (EpCAM)	http://onlinelibrary.wiley.com/doi/10.1002/pmic.201300282/abstract
DSG1	1828	Plasma	Mass spectrometry [Orbitrap Velos]|Western blotting	Differential centrifugation|Filtration|Ultracentrifugation	http://onlinelibrary.wiley.com/doi/10.1002/pmic.201300282/abstract
DSG1	1828	Plasma	Mass spectrometry [Orbitrap Velos]|Western blotting	Differential centrifugation|Filtration|Ultracentrifugation|Optiprep density gradient	http://onlinelibrary.wiley.com/doi/10.1002/pmic.201300282/abstract
DSP	1832	Plasma	Mass spectrometry [Orbitrap Velos]|Western blotting	Differential centrifugation|Filtration|Ultracentrifugation|Optiprep density gradient	http://onlinelibrary.wiley.com/doi/10.1002/pmic.201300282/abstract
EEF1A1	1915	Plasma	Mass spectrometry [Orbitrap Velos]|Western blotting	Differential centrifugation|Filtration|Ultracentrifugation|Optiprep density gradient	http://onlinelibrary.wiley.com/doi/10.1002/pmic.201300282/abstract
EEF1A2	1917	Plasma	Mass spectrometry [Orbitrap Velos]|Western blotting	Differential centrifugation|Filtration|Ultracentrifugation|Optiprep density gradient	http://onlinelibrary.wiley.com/doi/10.1002/pmic.201300282/abstract
ENO1	2023	Plasma	Mass spectrometry [Orbitrap Velos]|Western blotting	Differential centrifugation|Filtration|Ultracentrifugation|Optiprep density gradient	http://onlinelibrary.wiley.com/doi/10.1002/pmic.201300282/abstract
EPHA1	2041	Plasma	Mass spectrometry [Orbitrap Velos]|Western blotting	Differential centrifugation|Filtration|Ultracentrifugation|Immunobeads (EpCAM)	http://onlinelibrary.wiley.com/doi/10.1002/pmic.201300282/abstract
F11R	50848	Plasma	Mass spectrometry [Orbitrap Velos]|Western blotting	Differential centrifugation|Filtration|Ultracentrifugation|Optiprep density gradient	http://onlinelibrary.wiley.com/doi/10.1002/pmic.201300282/abstract
FABP5	2171	Plasma	Mass spectrometry [Orbitrap Velos]|Western blotting	Differential centrifugation|Filtration|Ultracentrifugation	http://onlinelibrary.wiley.com/doi/10.1002/pmic.201300282/abstract
FABP5	2171	Plasma	Mass spectrometry [Orbitrap Velos]|Western blotting	Differential centrifugation|Filtration|Ultracentrifugation|Optiprep density gradient	http://onlinelibrary.wiley.com/doi/10.1002/pmic.201300282/abstract
FGA	2243	Plasma	Mass spectrometry [Orbitrap Velos]|Western blotting	Differential centrifugation|Filtration|Ultracentrifugation	http://onlinelibrary.wiley.com/doi/10.1002/pmic.201300282/abstract
FGA	2243	Plasma	Mass spectrometry [Orbitrap Velos]|Western blotting	Differential centrifugation|Filtration|Ultracentrifugation|Optiprep density gradient	http://onlinelibrary.wiley.com/doi/10.1002/pmic.201300282/abstract
FGA	2243	Plasma	Mass spectrometry [Orbitrap Velos]|Western blotting	Differential centrifugation|Filtration|Ultracentrifugation|Immunobeads (EpCAM)	http://onlinelibrary.wiley.com/doi/10.1002/pmic.201300282/abstract
FGB	2244	Plasma	Mass spectrometry [Orbitrap Velos]|Western blotting	Differential centrifugation|Filtration|Ultracentrifugation|Optiprep density gradient	http://onlinelibrary.wiley.com/doi/10.1002/pmic.201300282/abstract
FGG	2266	Plasma	Mass spectrometry [Orbitrap Velos]|Western blotting	Differential centrifugation|Filtration|Ultracentrifugation|Optiprep density gradient	http://onlinelibrary.wiley.com/doi/10.1002/pmic.201300282/abstract
FLNA	2316	Plasma	Mass spectrometry [Orbitrap Velos]|Western blotting	Differential centrifugation|Filtration|Ultracentrifugation|Optiprep density gradient	http://onlinelibrary.wiley.com/doi/10.1002/pmic.201300282/abstract
FLNB	2317	Plasma	Mass spectrometry [Orbitrap Velos]|Western blotting	Differential centrifugation|Filtration|Ultracentrifugation|Optiprep density gradient	http://onlinelibrary.wiley.com/doi/10.1002/pmic.201300282/abstract
FLOT1	10211	Plasma	Mass spectrometry [Orbitrap Velos]|Western blotting	Differential centrifugation|Filtration|Ultracentrifugation|Optiprep density gradient	http://onlinelibrary.wiley.com/doi/10.1002/pmic.201300282/abstract
FLOT2	2319	Plasma	Mass spectrometry [Orbitrap Velos]|Western blotting	Differential centrifugation|Filtration|Ultracentrifugation|Optiprep density gradient	http://onlinelibrary.wiley.com/doi/10.1002/pmic.201300282/abstract
FN1	2335	Plasma	Mass spectrometry [Orbitrap Velos]|Western blotting	Differential centrifugation|Filtration|Ultracentrifugation	http://onlinelibrary.wiley.com/doi/10.1002/pmic.201300282/abstract
FN1	2335	Plasma	Mass spectrometry [Orbitrap Velos]|Western blotting	Differential centrifugation|Filtration|Ultracentrifugation|Optiprep density gradient	http://onlinelibrary.wiley.com/doi/10.1002/pmic.201300282/abstract
GAPDH	2597	Plasma	Mass spectrometry [Orbitrap Velos]|Western blotting	Differential centrifugation|Filtration|Ultracentrifugation|Optiprep density gradient	http://onlinelibrary.wiley.com/doi/10.1002/pmic.201300282/abstract
GFAP	2670	Plasma	Mass spectrometry [Orbitrap Velos]|Western blotting	Differential centrifugation|Filtration|Ultracentrifugation	http://onlinelibrary.wiley.com/doi/10.1002/pmic.201300282/abstract
GFAP	2670	Plasma	Mass spectrometry [Orbitrap Velos]|Western blotting	Differential centrifugation|Filtration|Ultracentrifugation|Optiprep density gradient	http://onlinelibrary.wiley.com/doi/10.1002/pmic.201300282/abstract
GFAP	2670	Plasma	Mass spectrometry [Orbitrap Velos]|Western blotting	Differential centrifugation|Filtration|Ultracentrifugation|Immunobeads (EpCAM)	http://onlinelibrary.wiley.com/doi/10.1002/pmic.201300282/abstract
GP1BB	2812	Plasma	Mass spectrometry [Orbitrap Velos]|Western blotting	Differential centrifugation|Filtration|Ultracentrifugation|Optiprep density gradient	http://onlinelibrary.wiley.com/doi/10.1002/pmic.201300282/abstract
GSDMA	284110	Plasma	Mass spectrometry [Orbitrap Velos]|Western blotting	Differential centrifugation|Filtration|Ultracentrifugation	http://onlinelibrary.wiley.com/doi/10.1002/pmic.201300282/abstract
GSN	2934	Plasma	Mass spectrometry [Orbitrap Velos]|Western blotting	Differential centrifugation|Filtration|Ultracentrifugation	http://onlinelibrary.wiley.com/doi/10.1002/pmic.201300282/abstract
GSN	2934	Plasma	Mass spectrometry [Orbitrap Velos]|Western blotting	Differential centrifugation|Filtration|Ultracentrifugation|Optiprep density gradient	http://onlinelibrary.wiley.com/doi/10.1002/pmic.201300282/abstract
GYPA	2993	Plasma	Mass spectrometry [Orbitrap Velos]|Western blotting	Differential centrifugation|Filtration|Ultracentrifugation|Optiprep density gradient	http://onlinelibrary.wiley.com/doi/10.1002/pmic.201300282/abstract
H2AFJ	55766	Plasma	Mass spectrometry [Orbitrap Velos]|Western blotting	Differential centrifugation|Filtration|Ultracentrifugation|Optiprep density gradient	http://onlinelibrary.wiley.com/doi/10.1002/pmic.201300282/abstract
H2AFV	94239	Plasma	Mass spectrometry [Orbitrap Velos]|Western blotting	Differential centrifugation|Filtration|Ultracentrifugation|Optiprep density gradient	http://onlinelibrary.wiley.com/doi/10.1002/pmic.201300282/abstract
H2AFX	3014	Plasma	Mass spectrometry [Orbitrap Velos]|Western blotting	Differential centrifugation|Filtration|Ultracentrifugation|Optiprep density gradient	http://onlinelibrary.wiley.com/doi/10.1002/pmic.201300282/abstract
H2AFZ	3015	Plasma	Mass spectrometry [Orbitrap Velos]|Western blotting	Differential centrifugation|Filtration|Ultracentrifugation|Optiprep density gradient	http://onlinelibrary.wiley.com/doi/10.1002/pmic.201300282/abstract
HBA1	3039	Plasma	Mass spectrometry [Orbitrap Velos]|Western blotting	Differential centrifugation|Filtration|Ultracentrifugation	http://onlinelibrary.wiley.com/doi/10.1002/pmic.201300282/abstract
HBA1	3039	Plasma	Mass spectrometry [Orbitrap Velos]|Western blotting	Differential centrifugation|Filtration|Ultracentrifugation|Optiprep density gradient	http://onlinelibrary.wiley.com/doi/10.1002/pmic.201300282/abstract
HBA2	3040	Plasma	Mass spectrometry [Orbitrap Velos]|Western blotting	Differential centrifugation|Filtration|Ultracentrifugation	http://onlinelibrary.wiley.com/doi/10.1002/pmic.201300282/abstract
HBA2	3040	Plasma	Mass spectrometry [Orbitrap Velos]|Western blotting	Differential centrifugation|Filtration|Ultracentrifugation|Optiprep density gradient	http://onlinelibrary.wiley.com/doi/10.1002/pmic.201300282/abstract
HBB	3043	Plasma	Mass spectrometry [Orbitrap Velos]|Western blotting	Differential centrifugation|Filtration|Ultracentrifugation	http://onlinelibrary.wiley.com/doi/10.1002/pmic.201300282/abstract
HBB	3043	Plasma	Mass spectrometry [Orbitrap Velos]|Western blotting	Differential centrifugation|Filtration|Ultracentrifugation|Optiprep density gradient	http://onlinelibrary.wiley.com/doi/10.1002/pmic.201300282/abstract
HGS	9146	Plasma	Mass spectrometry [Orbitrap Velos]|Western blotting	Differential centrifugation|Filtration|Ultracentrifugation|Optiprep density gradient	http://onlinelibrary.wiley.com/doi/10.1002/pmic.201300282/abstract
HIST1H2AA	221613	Plasma	Mass spectrometry [Orbitrap Velos]|Western blotting	Differential centrifugation|Filtration|Ultracentrifugation|Optiprep density gradient	http://onlinelibrary.wiley.com/doi/10.1002/pmic.201300282/abstract
HIST1H2AB	8335	Plasma	Mass spectrometry [Orbitrap Velos]|Western blotting	Differential centrifugation|Filtration|Ultracentrifugation|Optiprep density gradient	http://onlinelibrary.wiley.com/doi/10.1002/pmic.201300282/abstract
HIST1H2AC	8334	Plasma	Mass spectrometry [Orbitrap Velos]|Western blotting	Differential centrifugation|Filtration|Ultracentrifugation|Optiprep density gradient	http://onlinelibrary.wiley.com/doi/10.1002/pmic.201300282/abstract
HIST1H2AD	3013	Plasma	Mass spectrometry [Orbitrap Velos]|Western blotting	Differential centrifugation|Filtration|Ultracentrifugation|Optiprep density gradient	http://onlinelibrary.wiley.com/doi/10.1002/pmic.201300282/abstract
HIST1H2AE	3012	Plasma	Mass spectrometry [Orbitrap Velos]|Western blotting	Differential centrifugation|Filtration|Ultracentrifugation|Optiprep density gradient	http://onlinelibrary.wiley.com/doi/10.1002/pmic.201300282/abstract
HIST1H2AG	8969	Plasma	Mass spectrometry [Orbitrap Velos]|Western blotting	Differential centrifugation|Filtration|Ultracentrifugation|Optiprep density gradient	http://onlinelibrary.wiley.com/doi/10.1002/pmic.201300282/abstract
HIST1H2AH	85235	Plasma	Mass spectrometry [Orbitrap Velos]|Western blotting	Differential centrifugation|Filtration|Ultracentrifugation|Optiprep density gradient	http://onlinelibrary.wiley.com/doi/10.1002/pmic.201300282/abstract
HIST1H2AI	8329	Plasma	Mass spectrometry [Orbitrap Velos]|Western blotting	Differential centrifugation|Filtration|Ultracentrifugation|Optiprep density gradient	http://onlinelibrary.wiley.com/doi/10.1002/pmic.201300282/abstract
HIST1H2AJ	8331	Plasma	Mass spectrometry [Orbitrap Velos]|Western blotting	Differential centrifugation|Filtration|Ultracentrifugation|Optiprep density gradient	http://onlinelibrary.wiley.com/doi/10.1002/pmic.201300282/abstract
HIST1H2AK	8330	Plasma	Mass spectrometry [Orbitrap Velos]|Western blotting	Differential centrifugation|Filtration|Ultracentrifugation|Optiprep density gradient	http://onlinelibrary.wiley.com/doi/10.1002/pmic.201300282/abstract
HIST1H2AL	8332	Plasma	Mass spectrometry [Orbitrap Velos]|Western blotting	Differential centrifugation|Filtration|Ultracentrifugation|Optiprep density gradient	http://onlinelibrary.wiley.com/doi/10.1002/pmic.201300282/abstract
HIST1H2AM	8336	Plasma	Mass spectrometry [Orbitrap Velos]|Western blotting	Differential centrifugation|Filtration|Ultracentrifugation|Optiprep density gradient	http://onlinelibrary.wiley.com/doi/10.1002/pmic.201300282/abstract
HIST2H2AA3	8337	Plasma	Mass spectrometry [Orbitrap Velos]|Western blotting	Differential centrifugation|Filtration|Ultracentrifugation|Optiprep density gradient	http://onlinelibrary.wiley.com/doi/10.1002/pmic.201300282/abstract
HIST2H2AA4	723790	Plasma	Mass spectrometry [Orbitrap Velos]|Western blotting	Differential centrifugation|Filtration|Ultracentrifugation|Optiprep density gradient	http://onlinelibrary.wiley.com/doi/10.1002/pmic.201300282/abstract
HIST2H2AB	317772	Plasma	Mass spectrometry [Orbitrap Velos]|Western blotting	Differential centrifugation|Filtration|Ultracentrifugation|Optiprep density gradient	http://onlinelibrary.wiley.com/doi/10.1002/pmic.201300282/abstract
HIST2H2AC	8338	Plasma	Mass spectrometry [Orbitrap Velos]|Western blotting	Differential centrifugation|Filtration|Ultracentrifugation|Optiprep density gradient	http://onlinelibrary.wiley.com/doi/10.1002/pmic.201300282/abstract
HIST3H2A	92815	Plasma	Mass spectrometry [Orbitrap Velos]|Western blotting	Differential centrifugation|Filtration|Ultracentrifugation|Optiprep density gradient	http://onlinelibrary.wiley.com/doi/10.1002/pmic.201300282/abstract
HLA-A	3105	Plasma	Mass spectrometry [Orbitrap Velos]|Western blotting	Differential centrifugation|Filtration|Ultracentrifugation|Optiprep density gradient	http://onlinelibrary.wiley.com/doi/10.1002/pmic.201300282/abstract
HP	3240	Plasma	Mass spectrometry [Orbitrap Velos]|Western blotting	Differential centrifugation|Filtration|Ultracentrifugation	http://onlinelibrary.wiley.com/doi/10.1002/pmic.201300282/abstract
HP	3240	Plasma	Mass spectrometry [Orbitrap Velos]|Western blotting	Differential centrifugation|Filtration|Ultracentrifugation|Optiprep density gradient	http://onlinelibrary.wiley.com/doi/10.1002/pmic.201300282/abstract
HP	3240	Plasma	Mass spectrometry [Orbitrap Velos]|Western blotting	Differential centrifugation|Filtration|Ultracentrifugation|Immunobeads (EpCAM)	http://onlinelibrary.wiley.com/doi/10.1002/pmic.201300282/abstract
HPR	3250	Plasma	Mass spectrometry [Orbitrap Velos]|Western blotting	Differential centrifugation|Filtration|Ultracentrifugation	http://onlinelibrary.wiley.com/doi/10.1002/pmic.201300282/abstract
HPR	3250	Plasma	Mass spectrometry [Orbitrap Velos]|Western blotting	Differential centrifugation|Filtration|Ultracentrifugation|Optiprep density gradient	http://onlinelibrary.wiley.com/doi/10.1002/pmic.201300282/abstract
HRNR	388697	Plasma	Mass spectrometry [Orbitrap Velos]|Western blotting	Differential centrifugation|Filtration|Ultracentrifugation	http://onlinelibrary.wiley.com/doi/10.1002/pmic.201300282/abstract
HRNR	388697	Plasma	Mass spectrometry [Orbitrap Velos]|Western blotting	Differential centrifugation|Filtration|Ultracentrifugation|Optiprep density gradient	http://onlinelibrary.wiley.com/doi/10.1002/pmic.201300282/abstract
HSPA1A	3303	Plasma	Mass spectrometry [Orbitrap Velos]|Western blotting	Differential centrifugation|Filtration|Ultracentrifugation|Optiprep density gradient	http://onlinelibrary.wiley.com/doi/10.1002/pmic.201300282/abstract
HSPA1B	3304	Plasma	Mass spectrometry [Orbitrap Velos]|Western blotting	Differential centrifugation|Filtration|Ultracentrifugation|Optiprep density gradient	http://onlinelibrary.wiley.com/doi/10.1002/pmic.201300282/abstract
HSPA1L	3305	Plasma	Mass spectrometry [Orbitrap Velos]|Western blotting	Differential centrifugation|Filtration|Ultracentrifugation|Optiprep density gradient	http://onlinelibrary.wiley.com/doi/10.1002/pmic.201300282/abstract
HSPA6	3310	Plasma	Mass spectrometry [Orbitrap Velos]|Western blotting	Differential centrifugation|Filtration|Ultracentrifugation|Optiprep density gradient	http://onlinelibrary.wiley.com/doi/10.1002/pmic.201300282/abstract
HSPA8	3312	Plasma	Mass spectrometry [Orbitrap Velos]|Western blotting	Differential centrifugation|Filtration|Ultracentrifugation|Optiprep density gradient	http://onlinelibrary.wiley.com/doi/10.1002/pmic.201300282/abstract
HSPB1	3315	Plasma	Mass spectrometry [Orbitrap Velos]|Western blotting	Differential centrifugation|Filtration|Ultracentrifugation|Optiprep density gradient	http://onlinelibrary.wiley.com/doi/10.1002/pmic.201300282/abstract
IGJ	3512	Plasma	Mass spectrometry [Orbitrap Velos]|Western blotting	Differential centrifugation|Filtration|Ultracentrifugation	http://onlinelibrary.wiley.com/doi/10.1002/pmic.201300282/abstract
IGJ	3512	Plasma	Mass spectrometry [Orbitrap Velos]|Western blotting	Differential centrifugation|Filtration|Ultracentrifugation|Optiprep density gradient	http://onlinelibrary.wiley.com/doi/10.1002/pmic.201300282/abstract
IGJ	3512	Plasma	Mass spectrometry [Orbitrap Velos]|Western blotting	Differential centrifugation|Filtration|Ultracentrifugation|Immunobeads (EpCAM)	http://onlinelibrary.wiley.com/doi/10.1002/pmic.201300282/abstract
IGLL5	100423062	Plasma	Mass spectrometry [Orbitrap Velos]|Western blotting	Differential centrifugation|Filtration|Ultracentrifugation	http://onlinelibrary.wiley.com/doi/10.1002/pmic.201300282/abstract
IGLL5	100423062	Plasma	Mass spectrometry [Orbitrap Velos]|Western blotting	Differential centrifugation|Filtration|Ultracentrifugation|Optiprep density gradient	http://onlinelibrary.wiley.com/doi/10.1002/pmic.201300282/abstract
IGLL5	100423062	Plasma	Mass spectrometry [Orbitrap Velos]|Western blotting	Differential centrifugation|Filtration|Ultracentrifugation|Immunobeads (EpCAM)	http://onlinelibrary.wiley.com/doi/10.1002/pmic.201300282/abstract
ILK	3611	Plasma	Mass spectrometry [Orbitrap Velos]|Western blotting	Differential centrifugation|Filtration|Ultracentrifugation|Optiprep density gradient	http://onlinelibrary.wiley.com/doi/10.1002/pmic.201300282/abstract
ITGA2B	3674	Plasma	Mass spectrometry [Orbitrap Velos]|Western blotting	Differential centrifugation|Filtration|Ultracentrifugation|Optiprep density gradient	http://onlinelibrary.wiley.com/doi/10.1002/pmic.201300282/abstract
ITGB3	3690	Plasma	Mass spectrometry [Orbitrap Velos]|Western blotting	Differential centrifugation|Filtration|Ultracentrifugation|Optiprep density gradient	http://onlinelibrary.wiley.com/doi/10.1002/pmic.201300282/abstract
KNG1	3827	Plasma	Mass spectrometry [Orbitrap Velos]|Western blotting	Differential centrifugation|Filtration|Ultracentrifugation|Immunobeads (EpCAM)	http://onlinelibrary.wiley.com/doi/10.1002/pmic.201300282/abstract
KRT12	3859	Plasma	Mass spectrometry [Orbitrap Velos]|Western blotting	Differential centrifugation|Filtration|Ultracentrifugation	http://onlinelibrary.wiley.com/doi/10.1002/pmic.201300282/abstract
KRT12	3859	Plasma	Mass spectrometry [Orbitrap Velos]|Western blotting	Differential centrifugation|Filtration|Ultracentrifugation|Optiprep density gradient	http://onlinelibrary.wiley.com/doi/10.1002/pmic.201300282/abstract
KRT12	3859	Plasma	Mass spectrometry [Orbitrap Velos]|Western blotting	Differential centrifugation|Filtration|Ultracentrifugation|Immunobeads (EpCAM)	http://onlinelibrary.wiley.com/doi/10.1002/pmic.201300282/abstract
KRT13	3860	Plasma	Mass spectrometry [Orbitrap Velos]|Western blotting	Differential centrifugation|Filtration|Ultracentrifugation	http://onlinelibrary.wiley.com/doi/10.1002/pmic.201300282/abstract
KRT13	3860	Plasma	Mass spectrometry [Orbitrap Velos]|Western blotting	Differential centrifugation|Filtration|Ultracentrifugation|Optiprep density gradient	http://onlinelibrary.wiley.com/doi/10.1002/pmic.201300282/abstract
KRT13	3860	Plasma	Mass spectrometry [Orbitrap Velos]|Western blotting	Differential centrifugation|Filtration|Ultracentrifugation|Immunobeads (EpCAM)	http://onlinelibrary.wiley.com/doi/10.1002/pmic.201300282/abstract
KRT14	3861	Plasma	Mass spectrometry [Orbitrap Velos]|Western blotting	Differential centrifugation|Filtration|Ultracentrifugation	http://onlinelibrary.wiley.com/doi/10.1002/pmic.201300282/abstract
KRT14	3861	Plasma	Mass spectrometry [Orbitrap Velos]|Western blotting	Differential centrifugation|Filtration|Ultracentrifugation|Optiprep density gradient	http://onlinelibrary.wiley.com/doi/10.1002/pmic.201300282/abstract
KRT14	3861	Plasma	Mass spectrometry [Orbitrap Velos]|Western blotting	Differential centrifugation|Filtration|Ultracentrifugation|Immunobeads (EpCAM)	http://onlinelibrary.wiley.com/doi/10.1002/pmic.201300282/abstract
KRT15	3866	Plasma	Mass spectrometry [Orbitrap Velos]|Western blotting	Differential centrifugation|Filtration|Ultracentrifugation	http://onlinelibrary.wiley.com/doi/10.1002/pmic.201300282/abstract
KRT15	3866	Plasma	Mass spectrometry [Orbitrap Velos]|Western blotting	Differential centrifugation|Filtration|Ultracentrifugation|Optiprep density gradient	http://onlinelibrary.wiley.com/doi/10.1002/pmic.201300282/abstract
KRT15	3866	Plasma	Mass spectrometry [Orbitrap Velos]|Western blotting	Differential centrifugation|Filtration|Ultracentrifugation|Immunobeads (EpCAM)	http://onlinelibrary.wiley.com/doi/10.1002/pmic.201300282/abstract
KRT16	3868	Plasma	Mass spectrometry [Orbitrap Velos]|Western blotting	Differential centrifugation|Filtration|Ultracentrifugation	http://onlinelibrary.wiley.com/doi/10.1002/pmic.201300282/abstract
KRT16	3868	Plasma	Mass spectrometry [Orbitrap Velos]|Western blotting	Differential centrifugation|Filtration|Ultracentrifugation|Optiprep density gradient	http://onlinelibrary.wiley.com/doi/10.1002/pmic.201300282/abstract
KRT16	3868	Plasma	Mass spectrometry [Orbitrap Velos]|Western blotting	Differential centrifugation|Filtration|Ultracentrifugation|Immunobeads (EpCAM)	http://onlinelibrary.wiley.com/doi/10.1002/pmic.201300282/abstract
KRT17	3872	Plasma	Mass spectrometry [Orbitrap Velos]|Western blotting	Differential centrifugation|Filtration|Ultracentrifugation	http://onlinelibrary.wiley.com/doi/10.1002/pmic.201300282/abstract
KRT17	3872	Plasma	Mass spectrometry [Orbitrap Velos]|Western blotting	Differential centrifugation|Filtration|Ultracentrifugation|Optiprep density gradient	http://onlinelibrary.wiley.com/doi/10.1002/pmic.201300282/abstract
KRT17	3872	Plasma	Mass spectrometry [Orbitrap Velos]|Western blotting	Differential centrifugation|Filtration|Ultracentrifugation|Immunobeads (EpCAM)	http://onlinelibrary.wiley.com/doi/10.1002/pmic.201300282/abstract
KRT19	3880	Plasma	Mass spectrometry [Orbitrap Velos]|Western blotting	Differential centrifugation|Filtration|Ultracentrifugation	http://onlinelibrary.wiley.com/doi/10.1002/pmic.201300282/abstract
KRT19	3880	Plasma	Mass spectrometry [Orbitrap Velos]|Western blotting	Differential centrifugation|Filtration|Ultracentrifugation|Optiprep density gradient	http://onlinelibrary.wiley.com/doi/10.1002/pmic.201300282/abstract
KRT19	3880	Plasma	Mass spectrometry [Orbitrap Velos]|Western blotting	Differential centrifugation|Filtration|Ultracentrifugation|Immunobeads (EpCAM)	http://onlinelibrary.wiley.com/doi/10.1002/pmic.201300282/abstract
KRT24	192666	Plasma	Mass spectrometry [Orbitrap Velos]|Western blotting	Differential centrifugation|Filtration|Ultracentrifugation	http://onlinelibrary.wiley.com/doi/10.1002/pmic.201300282/abstract
KRT25	147183	Plasma	Mass spectrometry [Orbitrap Velos]|Western blotting	Differential centrifugation|Filtration|Ultracentrifugation	http://onlinelibrary.wiley.com/doi/10.1002/pmic.201300282/abstract
KRT25	147183	Plasma	Mass spectrometry [Orbitrap Velos]|Western blotting	Differential centrifugation|Filtration|Ultracentrifugation|Optiprep density gradient	http://onlinelibrary.wiley.com/doi/10.1002/pmic.201300282/abstract
KRT25	147183	Plasma	Mass spectrometry [Orbitrap Velos]|Western blotting	Differential centrifugation|Filtration|Ultracentrifugation|Immunobeads (EpCAM)	http://onlinelibrary.wiley.com/doi/10.1002/pmic.201300282/abstract
KRT26	353288	Plasma	Mass spectrometry [Orbitrap Velos]|Western blotting	Differential centrifugation|Filtration|Ultracentrifugation	http://onlinelibrary.wiley.com/doi/10.1002/pmic.201300282/abstract
KRT26	353288	Plasma	Mass spectrometry [Orbitrap Velos]|Western blotting	Differential centrifugation|Filtration|Ultracentrifugation|Immunobeads (EpCAM)	http://onlinelibrary.wiley.com/doi/10.1002/pmic.201300282/abstract
KRT27	342574	Plasma	Mass spectrometry [Orbitrap Velos]|Western blotting	Differential centrifugation|Filtration|Ultracentrifugation	http://onlinelibrary.wiley.com/doi/10.1002/pmic.201300282/abstract
KRT27	342574	Plasma	Mass spectrometry [Orbitrap Velos]|Western blotting	Differential centrifugation|Filtration|Ultracentrifugation|Optiprep density gradient	http://onlinelibrary.wiley.com/doi/10.1002/pmic.201300282/abstract
KRT27	342574	Plasma	Mass spectrometry [Orbitrap Velos]|Western blotting	Differential centrifugation|Filtration|Ultracentrifugation|Immunobeads (EpCAM)	http://onlinelibrary.wiley.com/doi/10.1002/pmic.201300282/abstract
KRT28	162605	Plasma	Mass spectrometry [Orbitrap Velos]|Western blotting	Differential centrifugation|Filtration|Ultracentrifugation	http://onlinelibrary.wiley.com/doi/10.1002/pmic.201300282/abstract
KRT28	162605	Plasma	Mass spectrometry [Orbitrap Velos]|Western blotting	Differential centrifugation|Filtration|Ultracentrifugation|Optiprep density gradient	http://onlinelibrary.wiley.com/doi/10.1002/pmic.201300282/abstract
KRT28	162605	Plasma	Mass spectrometry [Orbitrap Velos]|Western blotting	Differential centrifugation|Filtration|Ultracentrifugation|Immunobeads (EpCAM)	http://onlinelibrary.wiley.com/doi/10.1002/pmic.201300282/abstract
KRT4	3851	Plasma	Mass spectrometry [Orbitrap Velos]|Western blotting	Differential centrifugation|Filtration|Ultracentrifugation	http://onlinelibrary.wiley.com/doi/10.1002/pmic.201300282/abstract
KRT4	3851	Plasma	Mass spectrometry [Orbitrap Velos]|Western blotting	Differential centrifugation|Filtration|Ultracentrifugation|Optiprep density gradient	http://onlinelibrary.wiley.com/doi/10.1002/pmic.201300282/abstract
KRT4	3851	Plasma	Mass spectrometry [Orbitrap Velos]|Western blotting	Differential centrifugation|Filtration|Ultracentrifugation|Immunobeads (EpCAM)	http://onlinelibrary.wiley.com/doi/10.1002/pmic.201300282/abstract
KRT6A	3853	Plasma	Mass spectrometry [Orbitrap Velos]|Western blotting	Differential centrifugation|Filtration|Ultracentrifugation	http://onlinelibrary.wiley.com/doi/10.1002/pmic.201300282/abstract
KRT6A	3853	Plasma	Mass spectrometry [Orbitrap Velos]|Western blotting	Differential centrifugation|Filtration|Ultracentrifugation|Optiprep density gradient	http://onlinelibrary.wiley.com/doi/10.1002/pmic.201300282/abstract
KRT6A	3853	Plasma	Mass spectrometry [Orbitrap Velos]|Western blotting	Differential centrifugation|Filtration|Ultracentrifugation|Immunobeads (EpCAM)	http://onlinelibrary.wiley.com/doi/10.1002/pmic.201300282/abstract
KRT6C	286887	Plasma	Mass spectrometry [Orbitrap Velos]|Western blotting	Differential centrifugation|Filtration|Ultracentrifugation	http://onlinelibrary.wiley.com/doi/10.1002/pmic.201300282/abstract
KRT6C	286887	Plasma	Mass spectrometry [Orbitrap Velos]|Western blotting	Differential centrifugation|Filtration|Ultracentrifugation|Optiprep density gradient	http://onlinelibrary.wiley.com/doi/10.1002/pmic.201300282/abstract
KRT6C	286887	Plasma	Mass spectrometry [Orbitrap Velos]|Western blotting	Differential centrifugation|Filtration|Ultracentrifugation|Immunobeads (EpCAM)	http://onlinelibrary.wiley.com/doi/10.1002/pmic.201300282/abstract
KRT7	3855	Plasma	Mass spectrometry [Orbitrap Velos]|Western blotting	Differential centrifugation|Filtration|Ultracentrifugation	http://onlinelibrary.wiley.com/doi/10.1002/pmic.201300282/abstract
KRT7	3855	Plasma	Mass spectrometry [Orbitrap Velos]|Western blotting	Differential centrifugation|Filtration|Ultracentrifugation|Optiprep density gradient	http://onlinelibrary.wiley.com/doi/10.1002/pmic.201300282/abstract
KRT7	3855	Plasma	Mass spectrometry [Orbitrap Velos]|Western blotting	Differential centrifugation|Filtration|Ultracentrifugation|Immunobeads (EpCAM)	http://onlinelibrary.wiley.com/doi/10.1002/pmic.201300282/abstract
KRT75	9119	Plasma	Mass spectrometry [Orbitrap Velos]|Western blotting	Differential centrifugation|Filtration|Ultracentrifugation	http://onlinelibrary.wiley.com/doi/10.1002/pmic.201300282/abstract
KRT75	9119	Plasma	Mass spectrometry [Orbitrap Velos]|Western blotting	Differential centrifugation|Filtration|Ultracentrifugation|Optiprep density gradient	http://onlinelibrary.wiley.com/doi/10.1002/pmic.201300282/abstract
KRT75	9119	Plasma	Mass spectrometry [Orbitrap Velos]|Western blotting	Differential centrifugation|Filtration|Ultracentrifugation|Immunobeads (EpCAM)	http://onlinelibrary.wiley.com/doi/10.1002/pmic.201300282/abstract
KRT76	51350	Plasma	Mass spectrometry [Orbitrap Velos]|Western blotting	Differential centrifugation|Filtration|Ultracentrifugation	http://onlinelibrary.wiley.com/doi/10.1002/pmic.201300282/abstract
KRT76	51350	Plasma	Mass spectrometry [Orbitrap Velos]|Western blotting	Differential centrifugation|Filtration|Ultracentrifugation|Optiprep density gradient	http://onlinelibrary.wiley.com/doi/10.1002/pmic.201300282/abstract
KRT76	51350	Plasma	Mass spectrometry [Orbitrap Velos]|Western blotting	Differential centrifugation|Filtration|Ultracentrifugation|Immunobeads (EpCAM)	http://onlinelibrary.wiley.com/doi/10.1002/pmic.201300282/abstract
KRT77	374454	Plasma	Mass spectrometry [Orbitrap Velos]|Western blotting	Differential centrifugation|Filtration|Ultracentrifugation	http://onlinelibrary.wiley.com/doi/10.1002/pmic.201300282/abstract
KRT77	374454	Plasma	Mass spectrometry [Orbitrap Velos]|Western blotting	Differential centrifugation|Filtration|Ultracentrifugation|Optiprep density gradient	http://onlinelibrary.wiley.com/doi/10.1002/pmic.201300282/abstract
KRT77	374454	Plasma	Mass spectrometry [Orbitrap Velos]|Western blotting	Differential centrifugation|Filtration|Ultracentrifugation|Immunobeads (EpCAM)	http://onlinelibrary.wiley.com/doi/10.1002/pmic.201300282/abstract
KRT79	338785	Plasma	Mass spectrometry [Orbitrap Velos]|Western blotting	Differential centrifugation|Filtration|Ultracentrifugation	http://onlinelibrary.wiley.com/doi/10.1002/pmic.201300282/abstract
KRT79	338785	Plasma	Mass spectrometry [Orbitrap Velos]|Western blotting	Differential centrifugation|Filtration|Ultracentrifugation|Optiprep density gradient	http://onlinelibrary.wiley.com/doi/10.1002/pmic.201300282/abstract
KRT79	338785	Plasma	Mass spectrometry [Orbitrap Velos]|Western blotting	Differential centrifugation|Filtration|Ultracentrifugation|Immunobeads (EpCAM)	http://onlinelibrary.wiley.com/doi/10.1002/pmic.201300282/abstract
KRT8	3856	Plasma	Mass spectrometry [Orbitrap Velos]|Western blotting	Differential centrifugation|Filtration|Ultracentrifugation	http://onlinelibrary.wiley.com/doi/10.1002/pmic.201300282/abstract
KRT8	3856	Plasma	Mass spectrometry [Orbitrap Velos]|Western blotting	Differential centrifugation|Filtration|Ultracentrifugation|Optiprep density gradient	http://onlinelibrary.wiley.com/doi/10.1002/pmic.201300282/abstract
KRT8	3856	Plasma	Mass spectrometry [Orbitrap Velos]|Western blotting	Differential centrifugation|Filtration|Ultracentrifugation|Immunobeads (EpCAM)	http://onlinelibrary.wiley.com/doi/10.1002/pmic.201300282/abstract
KRT80	144501	Plasma	Mass spectrometry [Orbitrap Velos]|Western blotting	Differential centrifugation|Filtration|Ultracentrifugation	http://onlinelibrary.wiley.com/doi/10.1002/pmic.201300282/abstract
KRT80	144501	Plasma	Mass spectrometry [Orbitrap Velos]|Western blotting	Differential centrifugation|Filtration|Ultracentrifugation|Optiprep density gradient	http://onlinelibrary.wiley.com/doi/10.1002/pmic.201300282/abstract
KRT80	144501	Plasma	Mass spectrometry [Orbitrap Velos]|Western blotting	Differential centrifugation|Filtration|Ultracentrifugation|Immunobeads (EpCAM)	http://onlinelibrary.wiley.com/doi/10.1002/pmic.201300282/abstract
LGALS3BP	3959	Plasma	Mass spectrometry [Orbitrap Velos]|Western blotting	Differential centrifugation|Filtration|Ultracentrifugation	http://onlinelibrary.wiley.com/doi/10.1002/pmic.201300282/abstract
LGALS3BP	3959	Plasma	Mass spectrometry [Orbitrap Velos]|Western blotting	Differential centrifugation|Filtration|Ultracentrifugation|Optiprep density gradient	http://onlinelibrary.wiley.com/doi/10.1002/pmic.201300282/abstract
LGALS7	3963	Plasma	Mass spectrometry [Orbitrap Velos]|Western blotting	Differential centrifugation|Filtration|Ultracentrifugation|Optiprep density gradient	http://onlinelibrary.wiley.com/doi/10.1002/pmic.201300282/abstract
LGALS7B	653499	Plasma	Mass spectrometry [Orbitrap Velos]|Western blotting	Differential centrifugation|Filtration|Ultracentrifugation|Optiprep density gradient	http://onlinelibrary.wiley.com/doi/10.1002/pmic.201300282/abstract
LIMS1	3987	Plasma	Mass spectrometry [Orbitrap Velos]|Western blotting	Differential centrifugation|Filtration|Ultracentrifugation|Optiprep density gradient	http://onlinelibrary.wiley.com/doi/10.1002/pmic.201300282/abstract
LOC100132941	100132941	Plasma	Mass spectrometry [Orbitrap Velos]|Western blotting	Differential centrifugation|Filtration|Ultracentrifugation|Optiprep density gradient	http://onlinelibrary.wiley.com/doi/10.1002/pmic.201300282/abstract
LOC100134256	100134256	Plasma	Mass spectrometry [Orbitrap Velos]|Western blotting	Differential centrifugation|Filtration|Ultracentrifugation|Optiprep density gradient	http://onlinelibrary.wiley.com/doi/10.1002/pmic.201300282/abstract
LOC100289290	100289290	Plasma	Mass spectrometry [Orbitrap Velos]|Western blotting	Differential centrifugation|Filtration|Ultracentrifugation|Optiprep density gradient	http://onlinelibrary.wiley.com/doi/10.1002/pmic.201300282/abstract
LOC100291786	100291786	Plasma	Mass spectrometry [Orbitrap Velos]|Western blotting	Differential centrifugation|Filtration|Ultracentrifugation	http://onlinelibrary.wiley.com/doi/10.1002/pmic.201300282/abstract
LOC100291786	100291786	Plasma	Mass spectrometry [Orbitrap Velos]|Western blotting	Differential centrifugation|Filtration|Ultracentrifugation|Optiprep density gradient	http://onlinelibrary.wiley.com/doi/10.1002/pmic.201300282/abstract
LOC100293211	100293211	Plasma	Mass spectrometry [Orbitrap Velos]|Western blotting	Differential centrifugation|Filtration|Ultracentrifugation|Optiprep density gradient	http://onlinelibrary.wiley.com/doi/10.1002/pmic.201300282/abstract
LOC100652743	100652743	Plasma	Mass spectrometry [Orbitrap Velos]|Western blotting	Differential centrifugation|Filtration|Ultracentrifugation	http://onlinelibrary.wiley.com/doi/10.1002/pmic.201300282/abstract
LOC100652743	100652743	Plasma	Mass spectrometry [Orbitrap Velos]|Western blotting	Differential centrifugation|Filtration|Ultracentrifugation|Optiprep density gradient	http://onlinelibrary.wiley.com/doi/10.1002/pmic.201300282/abstract
LOC100652818	100652818	Plasma	Mass spectrometry [Orbitrap Velos]|Western blotting	Differential centrifugation|Filtration|Ultracentrifugation|Optiprep density gradient	http://onlinelibrary.wiley.com/doi/10.1002/pmic.201300282/abstract
LOC100653084	100653084	Plasma	Mass spectrometry [Orbitrap Velos]|Western blotting	Differential centrifugation|Filtration|Ultracentrifugation|Optiprep density gradient	http://onlinelibrary.wiley.com/doi/10.1002/pmic.201300282/abstract
LOC642131	642131	Plasma	Mass spectrometry [Orbitrap Velos]|Western blotting	Differential centrifugation|Filtration|Ultracentrifugation|Optiprep density gradient	http://onlinelibrary.wiley.com/doi/10.1002/pmic.201300282/abstract
LYZ	4069	Plasma	Mass spectrometry [Orbitrap Velos]|Western blotting	Differential centrifugation|Filtration|Ultracentrifugation|Optiprep density gradient	http://onlinelibrary.wiley.com/doi/10.1002/pmic.201300282/abstract
MASP1	5648	Plasma	Mass spectrometry [Orbitrap Velos]|Western blotting	Differential centrifugation|Filtration|Ultracentrifugation|Optiprep density gradient	http://onlinelibrary.wiley.com/doi/10.1002/pmic.201300282/abstract
MIF	4282	Plasma	Mass spectrometry [Orbitrap Velos]|Western blotting	Differential centrifugation|Filtration|Ultracentrifugation|Optiprep density gradient	http://onlinelibrary.wiley.com/doi/10.1002/pmic.201300282/abstract
MSN	4478	Plasma	Mass spectrometry [Orbitrap Velos]|Western blotting	Differential centrifugation|Filtration|Ultracentrifugation|Optiprep density gradient	http://onlinelibrary.wiley.com/doi/10.1002/pmic.201300282/abstract
MYH1	4619	Plasma	Mass spectrometry [Orbitrap Velos]|Western blotting	Differential centrifugation|Filtration|Ultracentrifugation	http://onlinelibrary.wiley.com/doi/10.1002/pmic.201300282/abstract
MYH13	8735	Plasma	Mass spectrometry [Orbitrap Velos]|Western blotting	Differential centrifugation|Filtration|Ultracentrifugation	http://onlinelibrary.wiley.com/doi/10.1002/pmic.201300282/abstract
MYH2	4620	Plasma	Mass spectrometry [Orbitrap Velos]|Western blotting	Differential centrifugation|Filtration|Ultracentrifugation	http://onlinelibrary.wiley.com/doi/10.1002/pmic.201300282/abstract
MYH3	4621	Plasma	Mass spectrometry [Orbitrap Velos]|Western blotting	Differential centrifugation|Filtration|Ultracentrifugation	http://onlinelibrary.wiley.com/doi/10.1002/pmic.201300282/abstract
MYH4	4622	Plasma	Mass spectrometry [Orbitrap Velos]|Western blotting	Differential centrifugation|Filtration|Ultracentrifugation	http://onlinelibrary.wiley.com/doi/10.1002/pmic.201300282/abstract
MYH6	4624	Plasma	Mass spectrometry [Orbitrap Velos]|Western blotting	Differential centrifugation|Filtration|Ultracentrifugation	http://onlinelibrary.wiley.com/doi/10.1002/pmic.201300282/abstract
MYH7	4625	Plasma	Mass spectrometry [Orbitrap Velos]|Western blotting	Differential centrifugation|Filtration|Ultracentrifugation	http://onlinelibrary.wiley.com/doi/10.1002/pmic.201300282/abstract
MYH8	4626	Plasma	Mass spectrometry [Orbitrap Velos]|Western blotting	Differential centrifugation|Filtration|Ultracentrifugation	http://onlinelibrary.wiley.com/doi/10.1002/pmic.201300282/abstract
PECAM1	5175	Plasma	Mass spectrometry [Orbitrap Velos]|Western blotting	Differential centrifugation|Filtration|Ultracentrifugation|Optiprep density gradient	http://onlinelibrary.wiley.com/doi/10.1002/pmic.201300282/abstract
PIGR	5284	Plasma	Mass spectrometry [Orbitrap Velos]|Western blotting	Differential centrifugation|Filtration|Ultracentrifugation	http://onlinelibrary.wiley.com/doi/10.1002/pmic.201300282/abstract
PIGR	5284	Plasma	Mass spectrometry [Orbitrap Velos]|Western blotting	Differential centrifugation|Filtration|Ultracentrifugation|Optiprep density gradient	http://onlinelibrary.wiley.com/doi/10.1002/pmic.201300282/abstract
PKM	5315	Plasma	Mass spectrometry [Orbitrap Velos]|Western blotting	Differential centrifugation|Filtration|Ultracentrifugation|Optiprep density gradient	http://onlinelibrary.wiley.com/doi/10.1002/pmic.201300282/abstract
POTEE	445582	Plasma	Mass spectrometry [Orbitrap Velos]|Western blotting	Differential centrifugation|Filtration|Ultracentrifugation|Optiprep density gradient	http://onlinelibrary.wiley.com/doi/10.1002/pmic.201300282/abstract
POTEF	728378	Plasma	Mass spectrometry [Orbitrap Velos]|Western blotting	Differential centrifugation|Filtration|Ultracentrifugation|Optiprep density gradient	http://onlinelibrary.wiley.com/doi/10.1002/pmic.201300282/abstract
POTEI	653269	Plasma	Mass spectrometry [Orbitrap Velos]|Western blotting	Differential centrifugation|Filtration|Ultracentrifugation|Optiprep density gradient	http://onlinelibrary.wiley.com/doi/10.1002/pmic.201300282/abstract
POTEJ	653781	Plasma	Mass spectrometry [Orbitrap Velos]|Western blotting	Differential centrifugation|Filtration|Ultracentrifugation|Optiprep density gradient	http://onlinelibrary.wiley.com/doi/10.1002/pmic.201300282/abstract
PPIA	5478	Plasma	Mass spectrometry [Orbitrap Velos]|Western blotting	Differential centrifugation|Filtration|Ultracentrifugation|Optiprep density gradient	http://onlinelibrary.wiley.com/doi/10.1002/pmic.201300282/abstract
PROS1	5627	Plasma	Mass spectrometry [Orbitrap Velos]|Western blotting	Differential centrifugation|Filtration|Ultracentrifugation|Optiprep density gradient	http://onlinelibrary.wiley.com/doi/10.1002/pmic.201300282/abstract
PRSS3	5646	Plasma	Mass spectrometry [Orbitrap Velos]|Western blotting	Differential centrifugation|Filtration|Ultracentrifugation	http://onlinelibrary.wiley.com/doi/10.1002/pmic.201300282/abstract
PRSS3	5646	Plasma	Mass spectrometry [Orbitrap Velos]|Western blotting	Differential centrifugation|Filtration|Ultracentrifugation|Optiprep density gradient	http://onlinelibrary.wiley.com/doi/10.1002/pmic.201300282/abstract
PRSS3	5646	Plasma	Mass spectrometry [Orbitrap Velos]|Western blotting	Differential centrifugation|Filtration|Ultracentrifugation|Immunobeads (EpCAM)	http://onlinelibrary.wiley.com/doi/10.1002/pmic.201300282/abstract
PZP	5858	Plasma	Mass spectrometry [Orbitrap Velos]|Western blotting	Differential centrifugation|Filtration|Ultracentrifugation	http://onlinelibrary.wiley.com/doi/10.1002/pmic.201300282/abstract
PZP	5858	Plasma	Mass spectrometry [Orbitrap Velos]|Western blotting	Differential centrifugation|Filtration|Ultracentrifugation|Optiprep density gradient	http://onlinelibrary.wiley.com/doi/10.1002/pmic.201300282/abstract
RPS27A	6233	Plasma	Mass spectrometry [Orbitrap Velos]|Western blotting	Differential centrifugation|Filtration|Ultracentrifugation|Optiprep density gradient	http://onlinelibrary.wiley.com/doi/10.1002/pmic.201300282/abstract
S100A7	6278	Plasma	Mass spectrometry [Orbitrap Velos]|Western blotting	Differential centrifugation|Filtration|Ultracentrifugation|Optiprep density gradient	http://onlinelibrary.wiley.com/doi/10.1002/pmic.201300282/abstract
S100A8	6279	Plasma	Mass spectrometry [Orbitrap Velos]|Western blotting	Differential centrifugation|Filtration|Ultracentrifugation|Optiprep density gradient	http://onlinelibrary.wiley.com/doi/10.1002/pmic.201300282/abstract
SERPINA1	5265	Plasma	Mass spectrometry [Orbitrap Velos]|Western blotting	Differential centrifugation|Filtration|Ultracentrifugation	http://onlinelibrary.wiley.com/doi/10.1002/pmic.201300282/abstract
SERPINA1	5265	Plasma	Mass spectrometry [Orbitrap Velos]|Western blotting	Differential centrifugation|Filtration|Ultracentrifugation|Optiprep density gradient	http://onlinelibrary.wiley.com/doi/10.1002/pmic.201300282/abstract
SH3BGRL3	83442	Plasma	Mass spectrometry [Orbitrap Velos]|Western blotting	Differential centrifugation|Filtration|Ultracentrifugation|Optiprep density gradient	http://onlinelibrary.wiley.com/doi/10.1002/pmic.201300282/abstract
SHROOM3	57619	Plasma	Mass spectrometry [Orbitrap Velos]|Western blotting	Differential centrifugation|Filtration|Ultracentrifugation	http://onlinelibrary.wiley.com/doi/10.1002/pmic.201300282/abstract
SHROOM3	57619	Plasma	Mass spectrometry [Orbitrap Velos]|Western blotting	Differential centrifugation|Filtration|Ultracentrifugation|Optiprep density gradient	http://onlinelibrary.wiley.com/doi/10.1002/pmic.201300282/abstract
SHROOM3	57619	Plasma	Mass spectrometry [Orbitrap Velos]|Western blotting	Differential centrifugation|Filtration|Ultracentrifugation|Immunobeads (EpCAM)	http://onlinelibrary.wiley.com/doi/10.1002/pmic.201300282/abstract
SLC2A1	6513	Plasma	Mass spectrometry [Orbitrap Velos]|Western blotting	Differential centrifugation|Filtration|Ultracentrifugation|Optiprep density gradient	http://onlinelibrary.wiley.com/doi/10.1002/pmic.201300282/abstract
SLC4A1	6521	Plasma	Mass spectrometry [Orbitrap Velos]|Western blotting	Differential centrifugation|Filtration|Ultracentrifugation|Optiprep density gradient	http://onlinelibrary.wiley.com/doi/10.1002/pmic.201300282/abstract
SLPI	6590	Plasma	Mass spectrometry [Orbitrap Velos]|Western blotting	Differential centrifugation|Filtration|Ultracentrifugation|Optiprep density gradient	http://onlinelibrary.wiley.com/doi/10.1002/pmic.201300282/abstract
STOM	2040	Plasma	Mass spectrometry [Orbitrap Velos]|Western blotting	Differential centrifugation|Filtration|Ultracentrifugation	http://onlinelibrary.wiley.com/doi/10.1002/pmic.201300282/abstract
STOM	2040	Plasma	Mass spectrometry [Orbitrap Velos]|Western blotting	Differential centrifugation|Filtration|Ultracentrifugation|Optiprep density gradient	http://onlinelibrary.wiley.com/doi/10.1002/pmic.201300282/abstract
STX7	8417	Plasma	Mass spectrometry [Orbitrap Velos]|Western blotting	Differential centrifugation|Filtration|Ultracentrifugation|Optiprep density gradient	http://onlinelibrary.wiley.com/doi/10.1002/pmic.201300282/abstract
TF	7018	Plasma	Mass spectrometry [Orbitrap Velos]|Western blotting	Differential centrifugation|Filtration|Ultracentrifugation	http://onlinelibrary.wiley.com/doi/10.1002/pmic.201300282/abstract
TF	7018	Plasma	Mass spectrometry [Orbitrap Velos]|Western blotting	Differential centrifugation|Filtration|Ultracentrifugation|Optiprep density gradient	http://onlinelibrary.wiley.com/doi/10.1002/pmic.201300282/abstract
TFRC	7037	Plasma	Mass spectrometry [Orbitrap Velos]|Western blotting	Differential centrifugation|Filtration|Ultracentrifugation	http://onlinelibrary.wiley.com/doi/10.1002/pmic.201300282/abstract
TFRC	7037	Plasma	Mass spectrometry [Orbitrap Velos]|Western blotting	Differential centrifugation|Filtration|Ultracentrifugation|Optiprep density gradient	http://onlinelibrary.wiley.com/doi/10.1002/pmic.201300282/abstract
TLN1	7094	Plasma	Mass spectrometry [Orbitrap Velos]|Western blotting	Differential centrifugation|Filtration|Ultracentrifugation|Optiprep density gradient	http://onlinelibrary.wiley.com/doi/10.1002/pmic.201300282/abstract
TLN2	83660	Plasma	Mass spectrometry [Orbitrap Velos]|Western blotting	Differential centrifugation|Filtration|Ultracentrifugation|Optiprep density gradient	http://onlinelibrary.wiley.com/doi/10.1002/pmic.201300282/abstract
TMEM201	199953	Plasma	Mass spectrometry [Orbitrap Velos]|Western blotting	Differential centrifugation|Filtration|Ultracentrifugation	http://onlinelibrary.wiley.com/doi/10.1002/pmic.201300282/abstract
TMF1	7110	Plasma	Mass spectrometry [Orbitrap Velos]|Western blotting	Differential centrifugation|Filtration|Ultracentrifugation	http://onlinelibrary.wiley.com/doi/10.1002/pmic.201300282/abstract
TP63	8626	Plasma	Mass spectrometry [Orbitrap Velos]|Western blotting	Differential centrifugation|Filtration|Ultracentrifugation|Immunobeads (EpCAM)	http://onlinelibrary.wiley.com/doi/10.1002/pmic.201300282/abstract
TPM3	7170	Plasma	Mass spectrometry [Orbitrap Velos]|Western blotting	Differential centrifugation|Filtration|Ultracentrifugation|Optiprep density gradient	http://onlinelibrary.wiley.com/doi/10.1002/pmic.201300282/abstract
TPM4	7171	Plasma	Mass spectrometry [Orbitrap Velos]|Western blotting	Differential centrifugation|Filtration|Ultracentrifugation|Optiprep density gradient	http://onlinelibrary.wiley.com/doi/10.1002/pmic.201300282/abstract
TTR	7276	Plasma	Mass spectrometry [Orbitrap Velos]|Western blotting	Differential centrifugation|Filtration|Ultracentrifugation|Immunobeads (EpCAM)	http://onlinelibrary.wiley.com/doi/10.1002/pmic.201300282/abstract
TUBB	203068	Plasma	Mass spectrometry [Orbitrap Velos]|Western blotting	Differential centrifugation|Filtration|Ultracentrifugation|Optiprep density gradient	http://onlinelibrary.wiley.com/doi/10.1002/pmic.201300282/abstract
TUBB1	81027	Plasma	Mass spectrometry [Orbitrap Velos]|Western blotting	Differential centrifugation|Filtration|Ultracentrifugation|Optiprep density gradient	http://onlinelibrary.wiley.com/doi/10.1002/pmic.201300282/abstract
TUBB2A	7280	Plasma	Mass spectrometry [Orbitrap Velos]|Western blotting	Differential centrifugation|Filtration|Ultracentrifugation|Optiprep density gradient	http://onlinelibrary.wiley.com/doi/10.1002/pmic.201300282/abstract
TUBB2B	347733	Plasma	Mass spectrometry [Orbitrap Velos]|Western blotting	Differential centrifugation|Filtration|Ultracentrifugation|Optiprep density gradient	http://onlinelibrary.wiley.com/doi/10.1002/pmic.201300282/abstract
TUBB3	10381	Plasma	Mass spectrometry [Orbitrap Velos]|Western blotting	Differential centrifugation|Filtration|Ultracentrifugation|Optiprep density gradient	http://onlinelibrary.wiley.com/doi/10.1002/pmic.201300282/abstract
TUBB4A	10382	Plasma	Mass spectrometry [Orbitrap Velos]|Western blotting	Differential centrifugation|Filtration|Ultracentrifugation|Optiprep density gradient	http://onlinelibrary.wiley.com/doi/10.1002/pmic.201300282/abstract
TUBB4B	10383	Plasma	Mass spectrometry [Orbitrap Velos]|Western blotting	Differential centrifugation|Filtration|Ultracentrifugation|Optiprep density gradient	http://onlinelibrary.wiley.com/doi/10.1002/pmic.201300282/abstract
TUBB6	84617	Plasma	Mass spectrometry [Orbitrap Velos]|Western blotting	Differential centrifugation|Filtration|Ultracentrifugation|Optiprep density gradient	http://onlinelibrary.wiley.com/doi/10.1002/pmic.201300282/abstract
TUBB8	347688	Plasma	Mass spectrometry [Orbitrap Velos]|Western blotting	Differential centrifugation|Filtration|Ultracentrifugation|Optiprep density gradient	http://onlinelibrary.wiley.com/doi/10.1002/pmic.201300282/abstract
UBA52	7311	Plasma	Mass spectrometry [Orbitrap Velos]|Western blotting	Differential centrifugation|Filtration|Ultracentrifugation|Optiprep density gradient	http://onlinelibrary.wiley.com/doi/10.1002/pmic.201300282/abstract
UBB	7314	Plasma	Mass spectrometry [Orbitrap Velos]|Western blotting	Differential centrifugation|Filtration|Ultracentrifugation|Optiprep density gradient	http://onlinelibrary.wiley.com/doi/10.1002/pmic.201300282/abstract
UBC	7316	Plasma	Mass spectrometry [Orbitrap Velos]|Western blotting	Differential centrifugation|Filtration|Ultracentrifugation|Optiprep density gradient	http://onlinelibrary.wiley.com/doi/10.1002/pmic.201300282/abstract
VASP	7408	Plasma	Mass spectrometry [Orbitrap Velos]|Western blotting	Differential centrifugation|Filtration|Ultracentrifugation	http://onlinelibrary.wiley.com/doi/10.1002/pmic.201300282/abstract
VASP	7408	Plasma	Mass spectrometry [Orbitrap Velos]|Western blotting	Differential centrifugation|Filtration|Ultracentrifugation|Immunobeads (EpCAM)	http://onlinelibrary.wiley.com/doi/10.1002/pmic.201300282/abstract
VCL	7414	Plasma	Mass spectrometry [Orbitrap Velos]|Western blotting	Differential centrifugation|Filtration|Ultracentrifugation|Optiprep density gradient	http://onlinelibrary.wiley.com/doi/10.1002/pmic.201300282/abstract
VCP	7415	Plasma	Mass spectrometry [Orbitrap Velos]|Western blotting	Differential centrifugation|Filtration|Ultracentrifugation|Optiprep density gradient	http://onlinelibrary.wiley.com/doi/10.1002/pmic.201300282/abstract
VWF	7450	Plasma	Mass spectrometry [Orbitrap Velos]|Western blotting	Differential centrifugation|Filtration|Ultracentrifugation|Optiprep density gradient	http://onlinelibrary.wiley.com/doi/10.1002/pmic.201300282/abstract
YWHAZ	7534	Plasma	Mass spectrometry [Orbitrap Velos]|Western blotting	Differential centrifugation|Filtration|Ultracentrifugation|Optiprep density gradient	http://onlinelibrary.wiley.com/doi/10.1002/pmic.201300282/abstract

## Sheet: Supp_Table 4 ExocartaGO
Description	Count[Sortable]	Ref. Count[Sortable]	Raw p-value[Sortable]	FDR p-value[Sortable]
Arf	13	1065	7.64e-17	1.3e-14
Miro	14	1474	1.46e-16	1.3e-14
Ras	13	1545	8.65e-15	5.16e-13
14-3-3	6	112	2.85e-12	1.12e-10
GTP_EFTU	8	434	3.14e-12	1.12e-10
Annexin	6	169	3.47e-11	9.59e-10
Gtr1_RagA	7	344	3.75e-11	9.59e-10
Transmembrane domain
Unannotated	0
0	54
1	29.5
2	7.1
3	5.1
5	2
7	1
10	1
No signal	79	80.6
Signal	18	18.3
extracellular exosome	89	12.7874
extracellular region part	89	12.7874
extracellular region	89	12.7874
membrane-bounded vesicle	82	11.7816
melanosome	30	4.31034
myelin sheath	28	4.02299
focal adhesion	32	4.5977
cell-substrate junction	31	4.45402
cytoplasmic membrane-bounded vesicle	41	5.8908
cytosol	57	8.18966
blood microparticle	15	2.15517
cell junction	30	4.31034
cytoplasmic vesicle part	20	2.87356
extracellular space	28	4.02299
secretory granule	15	2.15517
endosome	20	2.87356
	696

## Sheet: Supp Table 5_Markers
	EV markers	Exocarta	Evpedia	Plasma
CD9	1	1	1	1
CD63	1	0	0	1
CD81	1	1	1	1
CD82	1	0	0	0
14-3-3	1	1	1	1
MHC	1	0	0	1
HSP90	1	1	1	1
Tsg101	1	1	0	1
Alix	1	1	1	0

## Sheet: Supp Table6 PTMs_Exocarta
Proteins	PTMs
	Total proteins	98
	Total modified	96
	Acetylation	72
	Phosphorylation	80
	Oxidation	7
	ISGylation	12
	Ubiquitin	22
	Glycosylation	20

## Sheet: Supp_Table7_KEGG pathway
#pathway ID	pathway description	observed gene count	false discovery rate	matching proteins in your network (IDs)	matching proteins in your network (labels)
5130	Pathogenic Escherichia coli infection	11	1.77e-13	ENSP00000238081,ENSP00000301071,ENSP00000301072,ENSP00000303351,ENSP00000309503,ENSP00000314458,ENSP00000331514,ENSP00000336799,ENSP00000338934,ENSP00000349960,ENSP00000400175	ACTB,ACTG1,CDC42,EZR,ITGB1,RHOA,TUBA1A,TUBA1B,TUBA1C,YWHAQ,YWHAZ
4145	Phagosome	13	1.53e-11	ENSP00000260356,ENSP00000265062,ENSP00000273047,ENSP00000301071,ENSP00000301072,ENSP00000303351,ENSP00000331514,ENSP00000336799,ENSP00000348461,ENSP00000349960,ENSP00000353224,ENSP00000353444,ENSP00000408411	ACTB,ACTG1,ITGB1,LAMP2,RAB5A,RAB5B,RAB7A,RAC1,TFRC,THBS1,TUBA1A,TUBA1B,TUBA1C
4810	Regulation of actin cytoskeleton	14	7.71e-11	ENSP00000225655,ENSP00000252699,ENSP00000303351,ENSP00000309629,ENSP00000314458,ENSP00000331514,ENSP00000338934,ENSP00000346839,ENSP00000348461,ENSP00000349960,ENSP00000353408,ENSP00000362924,ENSP00000386896,ENSP00000400175	ACTB,ACTG1,ACTN4,CDC42,CFL1,EZR,FN1,GSN,ITGA6,ITGB1,MSN,PFN1,RAC1,RHOA
4670	Leukocyte transendothelial migration	11	3.38e-10	ENSP00000250559,ENSP00000252699,ENSP00000303351,ENSP00000312999,ENSP00000314458,ENSP00000331514,ENSP00000338934,ENSP00000348461,ENSP00000349960,ENSP00000353408,ENSP00000400175	ACTB,ACTG1,ACTN4,CDC42,EZR,GNAI2,ITGB1,MSN,RAC1,RAP1B,RHOA
5203	Viral carcinogenesis	12	2.64e-09	ENSP00000238081,ENSP00000248975,ENSP00000252699,ENSP00000264335,ENSP00000300161,ENSP00000306330,ENSP00000309503,ENSP00000314458,ENSP00000320171,ENSP00000348461,ENSP00000362924,ENSP00000400175	ACTN4,CDC42,GSN,PKM,RAC1,RHOA,YWHAB,YWHAE,YWHAG,YWHAH,YWHAQ,YWHAZ
4510	Focal adhesion	12	7.9e-09	ENSP00000250559,ENSP00000252699,ENSP00000260356,ENSP00000303351,ENSP00000314458,ENSP00000331514,ENSP00000346839,ENSP00000348461,ENSP00000349960,ENSP00000358866,ENSP00000386896,ENSP00000400175	ACTB,ACTG1,ACTN4,CDC42,FLNA,FN1,ITGA6,ITGB1,RAC1,RAP1B,RHOA,THBS1
5205	Proteoglycans in cancer	12	1.63e-08	ENSP00000257857,ENSP00000260356,ENSP00000303351,ENSP00000314458,ENSP00000331514,ENSP00000338934,ENSP00000346839,ENSP00000348461,ENSP00000349960,ENSP00000353408,ENSP00000358866,ENSP00000400175	ACTB,ACTG1,CD63,CDC42,EZR,FLNA,FN1,ITGB1,MSN,RAC1,RHOA,THBS1
4151	PI3K-Akt signaling pathway	14	1.76e-08	ENSP00000238081,ENSP00000248975,ENSP00000260356,ENSP00000264335,ENSP00000300161,ENSP00000303351,ENSP00000305260,ENSP00000306330,ENSP00000309503,ENSP00000325875,ENSP00000335153,ENSP00000346839,ENSP00000348461,ENSP00000386896	FN1,GNB2,HSP90AA1,HSP90AB1,ITGA6,ITGB1,RAC1,THBS1,YWHAB,YWHAE,YWHAG,YWHAH,YWHAQ,YWHAZ
4144	Endocytosis	11	4.68e-08	ENSP00000220325,ENSP00000227378,ENSP00000251968,ENSP00000265062,ENSP00000269122,ENSP00000273047,ENSP00000314458,ENSP00000353224,ENSP00000353444,ENSP00000400175,ENSP00000411825	CDC42,CLTC,EHD4,HSPA8,PDCD6IP,RAB5A,RAB5B,RAB7A,RHOA,TFRC,TSG101
5100	Bacterial invasion of epithelial cells	8	4.83e-08	ENSP00000269122,ENSP00000303351,ENSP00000314458,ENSP00000331514,ENSP00000346839,ENSP00000348461,ENSP00000349960,ENSP00000400175	ACTB,ACTG1,CDC42,CLTC,FN1,ITGB1,RAC1,RHOA
4015	Rap1 signaling pathway	11	7.26e-08	ENSP00000225655,ENSP00000250559,ENSP00000260356,ENSP00000303351,ENSP00000312999,ENSP00000314458,ENSP00000331514,ENSP00000348461,ENSP00000349960,ENSP00000360141,ENSP00000400175	ACTB,ACTG1,CDC42,GNAI2,GNAS,ITGB1,PFN1,RAC1,RAP1B,RHOA,THBS1
5132	Salmonella infection	7	2.34e-06	ENSP00000225655,ENSP00000265062,ENSP00000314458,ENSP00000331514,ENSP00000348461,ENSP00000349960,ENSP00000358866	ACTB,ACTG1,CDC42,FLNA,PFN1,RAB7A,RAC1
5131	Shigellosis	6	5.66e-06	ENSP00000225655,ENSP00000303351,ENSP00000314458,ENSP00000331514,ENSP00000348461,ENSP00000349960	ACTB,ACTG1,CDC42,ITGB1,PFN1,RAC1
10	Glycolysis / Gluconeogenesis	6	7.17e-06	ENSP00000229239,ENSP00000229270,ENSP00000229319,ENSP00000320171,ENSP00000336927,ENSP00000362413	ALDOA,GAPDH,LDHB,PGK1,PKM,TPI1
4390	Hippo signaling pathway	8	7.65e-06	ENSP00000238081,ENSP00000248975,ENSP00000264335,ENSP00000300161,ENSP00000306330,ENSP00000309503,ENSP00000331514,ENSP00000349960	ACTB,ACTG1,YWHAB,YWHAE,YWHAG,YWHAH,YWHAQ,YWHAZ
1230	Biosynthesis of amino acids	6	1.49e-05	ENSP00000229239,ENSP00000229270,ENSP00000320171,ENSP00000336927,ENSP00000362413,ENSP00000405455	ALDOA,GAPDH,PGK1,PKM,TKT,TPI1
4520	Adherens junction	6	1.49e-05	ENSP00000252699,ENSP00000314458,ENSP00000331514,ENSP00000348461,ENSP00000349960,ENSP00000400175	ACTB,ACTG1,ACTN4,CDC42,RAC1,RHOA
4611	Platelet activation	7	3.2e-05	ENSP00000250559,ENSP00000303351,ENSP00000312999,ENSP00000331514,ENSP00000349960,ENSP00000360141,ENSP00000400175	ACTB,ACTG1,GNAI2,GNAS,ITGB1,RAP1B,RHOA
5169	Epstein-Barr virus infection	8	4.23e-05	ENSP00000227378,ENSP00000238081,ENSP00000248975,ENSP00000264335,ENSP00000300161,ENSP00000306330,ENSP00000309503,ENSP00000376176	HSPA8,RAN,YWHAB,YWHAE,YWHAG,YWHAH,YWHAQ,YWHAZ
4972	Pancreatic secretion	6	5.58e-05	ENSP00000250559,ENSP00000295598,ENSP00000300935,ENSP00000348461,ENSP00000360141,ENSP00000400175	ATP1A1,GNAS,RAB8A,RAC1,RAP1B,RHOA
5134	Legionellosis	5	6.39e-05	ENSP00000227378,ENSP00000272102,ENSP00000330054,ENSP00000351777,ENSP00000387286	ARF1,EEF1A1,HSPA8,RAB1A,VCP
1200	Carbon metabolism	6	0.000105	ENSP00000229239,ENSP00000229270,ENSP00000320171,ENSP00000336927,ENSP00000362413,ENSP00000405455	ALDOA,GAPDH,PGK1,PKM,TKT,TPI1
5146	Amoebiasis	6	0.000112	ENSP00000252699,ENSP00000265062,ENSP00000273047,ENSP00000346839,ENSP00000353444,ENSP00000360141	ACTN4,FN1,GNAS,RAB5A,RAB5B,RAB7A
4114	Oocyte meiosis	6	0.000114	ENSP00000238081,ENSP00000248975,ENSP00000264335,ENSP00000300161,ENSP00000306330,ENSP00000309503	YWHAB,YWHAE,YWHAG,YWHAH,YWHAQ,YWHAZ
4971	Gastric acid secretion	5	0.000213	ENSP00000295598,ENSP00000312999,ENSP00000338934,ENSP00000349960,ENSP00000360141	ACTB,ATP1A1,EZR,GNAI2,GNAS
4110	Cell cycle	6	0.000236	ENSP00000238081,ENSP00000248975,ENSP00000264335,ENSP00000300161,ENSP00000306330,ENSP00000309503	YWHAB,YWHAE,YWHAG,YWHAH,YWHAQ,YWHAZ
4360	Axon guidance	6	0.000241	ENSP00000303351,ENSP00000309629,ENSP00000312999,ENSP00000314458,ENSP00000348461,ENSP00000400175	CDC42,CFL1,GNAI2,ITGB1,RAC1,RHOA
5412	Arrhythmogenic right ventricular cardiomyopathy (ARVC)	5	0.000241	ENSP00000252699,ENSP00000303351,ENSP00000331514,ENSP00000349960,ENSP00000386896	ACTB,ACTG1,ACTN4,ITGA6,ITGB1
4530	Tight junction	6	0.000278	ENSP00000252699,ENSP00000312999,ENSP00000314458,ENSP00000331514,ENSP00000349960,ENSP00000400175	ACTB,ACTG1,ACTN4,CDC42,GNAI2,RHOA
4540	Gap junction	5	0.000405	ENSP00000301071,ENSP00000301072,ENSP00000312999,ENSP00000336799,ENSP00000360141	GNAI2,GNAS,TUBA1A,TUBA1B,TUBA1C
5414	Dilated cardiomyopathy	5	0.00052	ENSP00000303351,ENSP00000331514,ENSP00000349960,ENSP00000360141,ENSP00000386896	ACTB,ACTG1,GNAS,ITGA6,ITGB1
4014	Ras signaling pathway	7	0.000636	ENSP00000250559,ENSP00000273047,ENSP00000305260,ENSP00000314458,ENSP00000348461,ENSP00000353444,ENSP00000400175	CDC42,GNB2,RAB5A,RAB5B,RAC1,RAP1B,RHOA
4915	Estrogen signaling pathway	5	0.000636	ENSP00000227378,ENSP00000312999,ENSP00000325875,ENSP00000335153,ENSP00000360141	GNAI2,GNAS,HSP90AA1,HSP90AB1,HSPA8
4921	Oxytocin signaling pathway	6	0.000649	ENSP00000307940,ENSP00000312999,ENSP00000331514,ENSP00000349960,ENSP00000360141,ENSP00000400175	ACTB,ACTG1,EEF2,GNAI2,GNAS,RHOA
5110	Vibrio cholerae infection	4	0.000757	ENSP00000272102,ENSP00000331514,ENSP00000349960,ENSP00000360141	ACTB,ACTG1,ARF1,GNAS
5200	Pathways in cancer	8	0.000978	ENSP00000303351,ENSP00000314458,ENSP00000325875,ENSP00000335153,ENSP00000346839,ENSP00000348461,ENSP00000386896,ENSP00000400175	CDC42,FN1,HSP90AA1,HSP90AB1,ITGA6,ITGB1,RAC1,RHOA
4062	Chemokine signaling pathway	6	0.00142	ENSP00000250559,ENSP00000305260,ENSP00000312999,ENSP00000314458,ENSP00000348461,ENSP00000400175	CDC42,GNAI2,GNB2,RAC1,RAP1B,RHOA
4722	Neurotrophin signaling pathway	5	0.0015	ENSP00000250559,ENSP00000264335,ENSP00000314458,ENSP00000348461,ENSP00000400175	CDC42,RAC1,RAP1B,RHOA,YWHAE
4612	Antigen processing and presentation	4	0.00186	ENSP00000227378,ENSP00000324173,ENSP00000325875,ENSP00000335153	HSP90AA1,HSP90AB1,HSPA5,HSPA8
5133	Pertussis	4	0.00215	ENSP00000303351,ENSP00000309629,ENSP00000312999,ENSP00000400175	CFL1,GNAI2,ITGB1,RHOA
5410	Hypertrophic cardiomyopathy (HCM)	4	0.00405	ENSP00000303351,ENSP00000331514,ENSP00000349960,ENSP00000386896	ACTB,ACTG1,ITGA6,ITGB1
4512	ECM-receptor interaction	4	0.00453	ENSP00000260356,ENSP00000303351,ENSP00000346839,ENSP00000386896	FN1,ITGA6,ITGB1,THBS1
4666	Fc gamma R-mediated phagocytosis	4	0.00483	ENSP00000309629,ENSP00000314458,ENSP00000348461,ENSP00000362924	CDC42,CFL1,GSN,RAC1
4141	Protein processing in endoplasmic reticulum	5	0.00623	ENSP00000227378,ENSP00000324173,ENSP00000325875,ENSP00000335153,ENSP00000351777	HSP90AA1,HSP90AB1,HSPA5,HSPA8,VCP
4962	Vasopressin-regulated water reabsorption	3	0.00714	ENSP00000273047,ENSP00000353444,ENSP00000360141	GNAS,RAB5A,RAB5B
5152	Tuberculosis	5	0.00739	ENSP00000265062,ENSP00000273047,ENSP00000353444,ENSP00000400175,ENSP00000408411	LAMP2,RAB5A,RAB5B,RAB7A,RHOA
4961	Endocrine and other factor-regulated calcium reabsorption	3	0.00778	ENSP00000269122,ENSP00000295598,ENSP00000360141	ATP1A1,CLTC,GNAS
4066	HIF-1 signaling pathway	4	0.00812	ENSP00000229239,ENSP00000336927,ENSP00000353224,ENSP00000362413	ALDOA,GAPDH,PGK1,TFRC
5145	Toxoplasmosis	4	0.0108	ENSP00000227378,ENSP00000303351,ENSP00000312999,ENSP00000386896	GNAI2,HSPA8,ITGA6,ITGB1
5416	Viral myocarditis	3	0.0123	ENSP00000331514,ENSP00000348461,ENSP00000349960	ACTB,ACTG1,RAC1
4152	AMPK signaling pathway	4	0.013	ENSP00000300935,ENSP00000304592,ENSP00000307940,ENSP00000362946	EEF2,FASN,RAB14,RAB8A
5211	Renal cell carcinoma	3	0.0182	ENSP00000250559,ENSP00000314458,ENSP00000348461	CDC42,RAC1,RAP1B
4918	Thyroid hormone synthesis	3	0.023	ENSP00000295598,ENSP00000324173,ENSP00000360141	ATP1A1,GNAS,HSPA5
4914	Progesterone-mediated oocyte maturation	3	0.0316	ENSP00000312999,ENSP00000325875,ENSP00000335153	GNAI2,HSP90AA1,HSP90AB1
4010	MAPK signaling pathway	5	0.033	ENSP00000227378,ENSP00000250559,ENSP00000314458,ENSP00000348461,ENSP00000358866	CDC42,FLNA,HSPA8,RAC1,RAP1B
30	Pentose phosphate pathway	2	0.0331	ENSP00000336927,ENSP00000405455	ALDOA,TKT
5222	Small cell lung cancer	3	0.0355	ENSP00000303351,ENSP00000346839,ENSP00000386896	FN1,ITGA6,ITGB1
4640	Hematopoietic cell lineage	3	0.036	ENSP00000009180,ENSP00000353224,ENSP00000386896	CD9,ITGA6,TFRC
5032	Morphine addiction	3	0.0377	ENSP00000305260,ENSP00000312999,ENSP00000360141	GNAI2,GNAS,GNB2
4713	Circadian entrainment	3	0.0407	ENSP00000305260,ENSP00000312999,ENSP00000360141	GNAI2,GNAS,GNB2
51	Fructose and mannose metabolism	2	0.0455	ENSP00000229270,ENSP00000336927	ALDOA,TPI1
